# Supplementary material for: Boron triggers grain boundary structural transformation in steel
Source: Nat Commun. 2025 Jul 28;16:6927. doi: 10.1038/s41467-025-62264-1 (PMC12304139; doi:10.1038/s41467-025-62264-1)
Supplement: Supplementary file 4 — Source Data [file 41467_2025_62264_MOESM4_ESM.xlsx]

## Sheet: Figure2a
Distance	Composition	Standard deviation		Number of all atoms	Number of solutes
nm	at.%	at.%		Element	Carbon
Element	Carbon	Carbon		1	0
-14.4984	0.12895	0.0186		2	0
-13.4994	0.17688	0.02159		3	0
-12.5035	0.17707	0.02161		4	0
-11.5015	0.11052	0.01725		5	0
-10.4983	0.06764	0.01352		6	0
-9.50079	0.08072	0.01498		7	0
-8.50283	0.08292	0.01539		8	0
-7.51309	0.15264	0.02136		9	0
-6.50233	0.15408	0.02177		10	0
-5.50069	0.15606	0.02184		11	0
-4.50166	0.18785	0.02403		12	0
-3.50042	0.32662	0.03198		13	0
-2.50441	0.47491	0.03868		14	0
-1.48527	0.82416	0.04986		15	0
-0.48996	1.17495	0.05594		16	0
0.50727	1.12005	0.05334		17	0
1.49582	0.7806	0.04347		18	0
2.49194	0.55129	0.03767		19	0
3.4908	0.2785	0.02795		20	0
4.49396	0.21725	0.02557		21	0
5.49339	0.27242	0.02884		22	0
6.49304	0.24689	0.0281		23	0
7.50308	0.33731	0.03255		24	0
8.50512	0.28445	0.0293		25	0
9.49626	0.30887	0.03054		26	0
10.4971	0.15849	0.02218		27	0
11.5036	0.09676	0.01737		28	0
12.4944	0.07085	0.01477		29	0
13.4956	0.0993	0.01754		30	0
				31	0
				32	0
				33	0
				34	0
				35	0
				36	0
				37	0
				38	0
				39	0
				40	0
				41	0
				42	0
				43	0
				44	0
				45	0
				46	0
				47	0
				48	0
				49	0
				50	0
				51	0
				52	0
				53	0
				54	0
				55	0
				56	0
				57	0
				58	0
				59	0
				60	0
				61	0
				62	0
				63	0
				64	0
				65	0
				66	0
				67	0
				68	0
				69	0
				70	0
				71	0
				72	0
				73	0
				74	0
				75	0
				76	0
				77	0
				78	0
				79	0
				80	0
				81	0
				82	0
				83	0
				84	0
				85	0
				86	0
				87	0
				88	0
				89	0
				90	0
				91	0
				92	0
				93	0
				94	0
				95	0
				96	0
				97	0
				98	0
				99	0
				100	0
				101	0
				102	0
				103	0
				104	0
				105	0
				106	0
				107	0
				108	0
				109	0
				110	0
				111	0
				112	0
				113	0
				114	0
				115	0
				116	0
				117	0
				118	0
				119	0
				120	0
				121	0
				122	0
				123	0
				124	0
				125	0
				126	0
				127	0
				128	0
				129	0
				130	0
				131	0
				132	0
				133	0
				134	0
				135	0
				136	0
				137	0
				138	0
				139	0
				140	0
				141	0
				142	0
				143	0
				144	0
				145	0
				146	0
				147	0
				148	0
				149	0
				150	0
				151	0
				152	0
				153	0
				154	0
				155	0
				156	0
				157	0
				158	0
				159	0
				160	0
				161	0
				162	0
				163	0
				164	0
				165	0
				166	0
				167	0
				168	0
				169	0
				170	0
				171	0
				172	0
				173	0
				174	0
				175	0
				176	0
				177	0
				178	0
				179	0
				180	0
				181	0
				182	0
				183	0
				184	0
				185	0
				186	0
				187	0
				188	0
				189	0
				190	0
				191	0
				192	0
				193	0
				194	0
				195	0
				196	0
				197	0
				198	0
				199	0
				200	0
				201	0
				202	0
				203	0
				204	0
				205	0
				206	0
				207	0
				208	0
				209	0
				210	0
				211	0
				212	0
				213	0
				214	0
				215	0
				216	0
				217	0
				218	0
				219	0
				220	0
				221	0
				222	0
				223	0
				224	0
				225	0
				226	0
				227	0
				228	0
				229	0
				230	0
				231	0
				232	0
				233	0
				234	0
				235	0
				236	0
				237	0
				238	0
				239	0
				240	0
				241	0
				242	0
				243	0
				244	0
				245	0
				246	0
				247	0
				248	0
				249	0
				250	0
				251	0
				252	0
				253	0
				254	0
				255	0
				256	0
				257	0
				258	0
				259	0
				260	0
				261	0
				262	0
				263	0
				264	0
				265	0
				266	0
				267	0
				268	0
				269	0
				270	0
				271	0
				272	0
				273	0
				274	0
				275	0
				276	0
				277	0
				278	0
				279	0
				280	0
				281	0
				282	0
				283	0
				284	0
				285	0
				286	0
				287	0
				288	0
				289	0
				290	0
				291	0
				292	0
				293	0
				294	0
				295	0
				296	0
				297	0
				298	0
				299	0
				300	0
				301	0
				302	0
				303	0
				304	0
				305	0
				306	0
				307	0
				308	0
				309	0
				310	0
				311	0
				312	0
				313	0
				314	0
				315	0
				316	0
				317	0
				318	0
				319	0
				320	0
				321	0
				322	0
				323	0
				324	0
				325	0
				326	0
				327	0
				328	0
				329	0
				330	0
				331	0
				332	0
				333	0
				334	0
				335	0
				336	0
				337	0
				338	0
				339	0
				340	0
				341	0
				342	0
				343	0
				344	0
				345	0
				346	0
				347	0
				348	0
				349	0
				350	0
				351	0
				352	0
				353	0
				354	0
				355	0
				356	0
				357	0
				358	0
				359	0
				360	0
				361	0
				362	0
				363	0
				364	0
				365	0
				366	0
				367	0
				368	0
				369	0
				370	0
				371	0
				372	0
				373	0
				374	0
				375	0
				376	0
				377	0
				378	0
				379	0
				380	0
				381	0
				382	0
				383	0
				384	0
				385	0
				386	0
				387	0
				388	0
				389	0
				390	0
				391	0
				392	0
				393	0
				394	0
				395	0
				396	0
				397	0
				398	0
				399	0
				400	0
				401	0
				402	0
				403	0
				404	0
				405	0
				406	0
				407	0
				408	0
				409	0
				410	0
				411	0
				412	0
				413	0
				414	0
				415	0
				416	0
				417	0
				418	0
				419	0
				420	0
				421	0
				422	0
				423	0
				424	0
				425	0
				426	0
				427	0
				428	0
				429	0
				430	0
				431	0
				432	0
				433	0
				434	0
				435	0
				436	0
				437	0
				438	0
				439	0
				440	0
				441	0
				442	0
				443	0
				444	0
				445	0
				446	0
				447	0
				448	0
				449	0
				450	0
				451	0
				452	0
				453	0
				454	0
				455	0
				456	0
				457	0
				458	0
				459	0
				460	0
				461	0
				462	0
				463	0
				464	0
				465	0
				466	0
				467	0
				468	0
				469	0
				470	0
				471	0
				472	0
				473	0
				474	0
				475	0
				476	0
				477	0
				478	0
				479	0
				480	0
				481	0
				482	0
				483	0
				484	0
				485	0
				486	0
				487	0
				488	0
				489	0
				490	0
				491	0
				492	0
				493	0
				494	0
				495	0
				496	0
				497	0
				498	0
				499	0
				500	0
				501	0
				502	0
				503	0
				504	0
				505	0
				506	0
				507	0
				508	0
				509	0
				510	0
				511	0
				512	0
				513	0
				514	0
				515	0
				516	0
				517	0
				518	0
				519	0
				520	0
				521	0
				522	0
				523	0
				524	0
				525	0
				526	0
				527	0
				528	0
				529	0
				530	0
				531	0
				532	0
				533	0
				534	0
				535	0
				536	0
				537	0
				538	0
				539	0
				540	0
				541	0
				542	0
				543	0
				544	0
				545	0
				546	0
				547	0
				548	0
				549	0
				550	0
				551	0
				552	0
				553	0
				554	0
				555	0
				556	0
				557	0
				558	0
				559	0
				560	0
				561	0
				562	0
				563	0
				564	0
				565	0
				566	0
				567	0
				568	0
				569	0
				570	0
				571	0
				572	0
				573	0
				574	0
				575	0
				576	0
				577	0
				578	0
				579	0
				580	0
				581	0
				582	0
				583	0
				584	0
				585	0
				586	0
				587	0
				588	0
				589	0
				590	0
				591	0
				592	0
				593	0
				594	0
				595	0
				596	0
				597	0
				598	0
				599	0
				600	0
				601	0
				602	0
				603	0
				604	0
				605	0
				606	0
				607	0
				608	0
				609	0
				610	0
				611	0
				612	0
				613	0
				614	0
				615	0
				616	0
				617	0
				618	0
				619	0
				620	0
				621	0
				622	0
				623	0
				624	0
				625	0
				626	0
				627	0
				628	0
				629	0
				630	0
				631	0
				632	0
				633	0
				634	0
				635	0
				636	0
				637	0
				638	0
				639	0
				640	0
				641	0
				642	0
				643	0
				644	0
				645	0
				646	0
				647	0
				648	0
				649	0
				650	0
				651	0
				652	0
				653	0
				654	0
				655	0
				656	0
				657	0
				658	0
				659	0
				660	0
				661	0
				662	0
				663	0
				664	0
				665	0
				666	0
				667	0
				668	0
				669	0
				670	0
				671	0
				672	0
				673	0
				674	0
				675	0
				676	0
				677	0
				678	0
				679	0
				680	0
				681	0
				682	0
				683	0
				684	0
				685	0
				686	0
				687	0
				688	0
				689	0
				690	0
				691	0
				692	0
				693	0
				694	0
				695	0
				696	0
				697	0
				698	0
				699	0
				700	0
				701	0
				702	0
				703	0
				704	0
				705	0
				706	0
				707	0
				708	0
				709	0
				710	0
				711	0
				712	0
				713	0
				714	0
				715	0
				716	0
				717	0
				718	0
				719	0
				720	0
				721	0
				722	0
				723	0
				724	0
				725	0
				726	0
				727	0
				728	0
				729	0
				730	0
				731	0
				732	0
				733	0
				734	0
				735	0
				736	0
				737	0
				738	0
				739	0
				740	0
				741	0
				742	0
				743	0
				744	0
				745	0
				746	0
				747	0
				748	0
				749	0
				750	0
				751	0
				752	0
				753	0
				754	0
				755	0
				756	0
				757	0
				758	0
				759	0
				760	0
				761	0
				762	0
				763	0
				764	0
				765	0
				766	0
				767	0
				768	0
				769	0
				770	0
				771	0
				772	0
				773	0
				774	0
				775	0
				776	0
				777	0
				778	0
				779	0
				780	0
				781	0
				782	0
				783	0
				784	0
				785	0
				786	0
				787	0
				788	0
				789	0
				790	0
				791	0
				792	0
				793	0
				794	0
				795	0
				796	0
				797	0
				798	0
				799	0
				800	0
				801	0
				802	0
				803	0
				804	0
				805	0
				806	0
				807	0
				808	0
				809	0
				810	0
				811	0
				812	0
				813	0
				814	0
				815	0
				816	0
				817	0
				818	0
				819	0
				820	0
				821	0
				822	0
				823	0
				824	0
				825	0
				826	0
				827	0
				828	0
				829	0
				830	0
				831	0
				832	0
				833	0
				834	0
				835	0
				836	0
				837	0
				838	0
				839	0
				840	0
				841	0
				842	0
				843	0
				844	0
				845	0
				846	0
				847	0
				848	0
				849	0
				850	0
				851	0
				852	0
				853	0
				854	0
				855	0
				856	0
				857	0
				858	0
				859	0
				860	0
				861	0
				862	0
				863	0
				864	0
				865	0
				866	0
				867	0
				868	0
				869	0
				870	0
				871	0
				872	0
				873	0
				874	0
				875	0
				876	0
				877	0
				878	0
				879	0
				880	0
				881	0
				882	0
				883	0
				884	0
				885	0
				886	0
				887	0
				888	0
				889	0
				890	0
				891	0
				892	0
				893	0
				894	0
				895	0
				896	0
				897	0
				898	0
				899	0
				900	0
				901	0
				902	0
				903	0
				904	0
				905	0
				906	0
				907	0
				908	0
				909	0
				910	0
				911	0
				912	0
				913	0
				914	0
				915	0
				916	0
				917	0
				918	0
				919	0
				920	0
				921	0
				922	0
				923	0
				924	0
				925	0
				926	0
				927	0
				928	0
				929	0
				930	0
				931	0
				932	0
				933	0
				934	0
				935	0
				936	0
				937	0
				938	0
				939	0
				940	0
				941	0
				942	0
				943	0
				944	0
				945	0
				946	0
				947	0
				948	0
				949	0
				950	0
				951	0
				952	0
				953	0
				954	0
				955	0
				956	0
				957	0
				958	0
				959	0
				960	0
				961	0
				962	0
				963	0
				964	0
				965	0
				966	0
				967	0
				968	0
				969	0
				970	0
				971	0
				972	0
				973	0
				974	0
				975	0
				976	0
				977	0
				978	0
				979	0
				980	0
				981	0
				982	0
				983	0
				984	0
				985	0
				986	0
				987	0
				988	0
				989	0
				990	0
				991	0
				992	0
				993	0
				994	0
				995	0
				996	0
				997	0
				998	0
				999	0
				1000	0
				1001	0
				1002	0
				1003	0
				1004	0
				1005	0
				1006	0
				1007	0
				1008	0
				1009	0
				1010	0
				1011	0
				1012	0
				1013	0
				1014	0
				1015	0
				1016	0
				1017	0
				1018	0
				1019	0
				1020	0
				1021	0
				1022	0
				1023	0
				1024	0
				1025	0
				1026	0
				1027	0
				1028	0
				1029	0
				1030	0
				1031	0
				1032	0
				1033	0
				1034	0
				1035	0
				1036	0
				1037	0
				1038	0
				1039	0
				1040	0
				1041	0
				1042	0
				1043	0
				1044	0
				1045	0
				1046	0
				1047	0
				1048	0
				1049	0
				1050	0
				1051	0
				1052	0
				1053	0
				1054	0
				1055	0
				1056	0
				1057	0
				1058	0
				1059	0
				1060	0
				1061	0
				1062	0
				1063	0
				1064	0
				1065	0
				1066	0
				1067	0
				1068	0
				1069	0
				1070	0
				1071	0
				1072	0
				1073	0
				1074	0
				1075	0
				1076	0
				1077	0
				1078	0
				1079	0
				1080	0
				1081	0
				1082	0
				1083	0
				1084	0
				1085	0
				1086	0
				1087	0
				1088	0
				1089	0
				1090	0
				1091	0
				1092	0
				1093	0
				1094	0
				1095	0
				1096	0
				1097	0
				1098	0
				1099	0
				1100	0
				1101	0
				1102	0
				1103	0
				1104	0
				1105	0
				1106	0
				1107	0
				1108	0
				1109	0
				1110	0
				1111	0
				1112	0
				1113	0
				1114	0
				1115	0
				1116	0
				1117	0
				1118	0
				1119	0
				1120	0
				1121	0
				1122	0
				1123	0
				1124	0
				1125	0
				1126	0
				1127	0
				1128	0
				1129	0
				1130	0
				1131	0
				1132	0
				1133	0
				1134	0
				1135	0
				1136	0
				1137	0
				1138	0
				1139	0
				1140	0
				1141	0
				1142	0
				1143	0
				1144	0
				1145	0
				1146	0
				1147	0
				1148	0
				1149	0
				1150	0
				1151	0
				1152	0
				1153	0
				1154	0
				1155	0
				1156	0
				1157	0
				1158	0
				1159	0
				1160	0
				1161	0
				1162	0
				1163	0
				1164	0
				1165	0
				1166	0
				1167	0
				1168	0
				1169	0
				1170	0
				1171	0
				1172	0
				1173	0
				1174	0
				1175	0
				1176	0
				1177	0
				1178	0
				1179	0
				1180	0
				1181	0
				1182	0
				1183	0
				1184	0
				1185	0
				1186	0
				1187	0
				1188	0
				1189	0
				1190	0
				1191	0
				1192	0
				1193	0
				1194	0
				1195	0
				1196	0
				1197	0
				1198	0
				1199	0
				1200	0
				1201	0
				1202	0
				1203	0
				1204	0
				1205	0
				1206	0
				1207	0
				1208	0
				1209	0
				1210	0
				1211	0
				1212	0
				1213	0
				1214	0
				1215	0
				1216	0
				1217	0
				1218	0
				1219	0
				1220	0
				1221	0
				1222	0
				1223	0
				1224	0
				1225	0
				1226	0
				1227	0
				1228	0
				1229	0
				1230	0
				1231	0
				1232	0
				1233	0
				1234	0
				1235	0
				1236	0
				1237	0
				1238	0
				1239	0
				1240	0
				1241	0
				1242	0
				1243	0
				1244	0
				1245	0
				1246	0
				1247	0
				1248	0
				1249	0
				1250	0
				1251	0
				1252	0
				1253	0
				1254	0
				1255	0
				1256	0
				1257	0
				1258	0
				1259	0
				1260	0
				1261	0
				1262	0
				1263	0
				1264	0
				1265	0
				1266	0
				1267	0
				1268	0
				1269	0
				1270	0
				1271	0
				1272	0
				1273	0
				1274	0
				1275	0
				1276	0
				1277	0
				1278	0
				1279	0
				1280	0
				1281	0
				1282	0
				1283	0
				1284	0
				1285	0
				1286	0
				1287	0
				1288	0
				1289	0
				1290	0
				1291	0
				1292	0
				1293	0
				1294	0
				1295	0
				1296	0
				1297	0
				1298	0
				1299	0
				1300	0
				1301	0
				1302	0
				1303	0
				1304	0
				1305	0
				1306	0
				1307	0
				1308	0
				1309	0
				1310	0
				1311	0
				1312	0
				1313	0
				1314	0
				1315	0
				1316	0
				1317	0
				1318	0
				1319	0
				1320	0
				1321	0
				1322	0
				1323	0
				1324	0
				1325	0
				1326	0
				1327	0
				1328	0
				1329	0
				1330	0
				1331	0
				1332	0
				1333	0
				1334	0
				1335	0
				1336	0
				1337	0
				1338	0
				1339	0
				1340	0
				1341	0
				1342	0
				1343	0
				1344	0
				1345	0
				1346	0
				1347	0
				1348	0
				1349	0
				1350	0
				1351	0
				1352	0
				1353	0
				1354	0
				1355	0
				1356	0
				1357	0
				1358	0
				1359	0
				1360	0
				1361	0
				1362	0
				1363	0
				1364	0
				1365	0
				1366	0
				1367	0
				1368	0
				1369	0
				1370	0
				1371	0
				1372	0
				1373	0
				1374	0
				1375	0
				1376	0
				1377	0
				1378	0
				1379	0
				1380	0
				1381	0
				1382	0
				1383	0
				1384	0
				1385	0
				1386	0
				1387	0
				1388	0
				1389	0
				1390	0
				1391	0
				1392	0
				1393	0
				1394	0
				1395	0
				1396	0
				1397	0
				1398	0
				1399	0
				1400	0
				1401	0
				1402	0
				1403	0
				1404	0
				1405	0
				1406	0
				1407	0
				1408	0
				1409	0
				1410	0
				1411	0
				1412	0
				1413	0
				1414	0
				1415	0
				1416	0
				1417	0
				1418	0
				1419	0
				1420	0
				1421	0
				1422	0
				1423	0
				1424	0
				1425	0
				1426	0
				1427	0
				1428	0
				1429	0
				1430	0
				1431	0
				1432	0
				1433	0
				1434	0
				1435	0
				1436	0
				1437	0
				1438	0
				1439	0
				1440	0
				1441	0
				1442	0
				1443	0
				1444	0
				1445	0
				1446	0
				1447	0
				1448	0
				1449	0
				1450	0
				1451	0
				1452	0
				1453	0
				1454	0
				1455	0
				1456	0
				1457	0
				1458	0
				1459	0
				1460	0
				1461	0
				1462	0
				1463	0
				1464	0
				1465	0
				1466	0
				1467	0
				1468	0
				1469	0
				1470	0
				1471	0
				1472	0
				1473	0
				1474	0
				1475	0
				1476	0
				1477	0
				1478	0
				1479	0
				1480	0
				1481	0
				1482	0
				1483	0
				1484	0
				1485	0
				1486	0
				1487	0
				1488	0
				1489	0
				1490	0
				1491	0
				1492	0
				1493	0
				1494	0
				1495	0
				1496	0
				1497	0
				1498	0
				1499	0
				1500	0
				1501	0
				1502	0
				1503	0
				1504	0
				1505	0
				1506	0
				1507	0
				1508	0
				1509	0
				1510	0
				1511	0
				1512	0
				1513	0
				1514	0
				1515	0
				1516	0
				1517	0
				1518	0
				1519	0
				1520	0
				1521	0
				1522	0
				1523	0
				1524	0
				1525	0
				1526	0
				1527	1
				1528	2
				1529	2
				1530	2
				1531	2
				1532	2
				1533	2
				1534	2
				1535	2
				1536	2
				1537	2
				1538	2
				1539	2
				1540	2
				1541	2
				1542	2
				1543	2
				1544	2
				1545	2
				1546	2
				1547	2
				1548	2
				1549	2
				1550	2
				1551	2
				1552	2
				1553	2
				1554	2
				1555	2
				1556	2
				1557	2
				1558	2
				1559	2
				1560	2
				1561	2
				1562	2
				1563	2
				1564	2
				1565	2
				1566	2
				1567	2
				1568	2
				1569	2
				1570	2
				1571	2
				1572	2
				1573	2
				1574	2
				1575	2
				1576	2
				1577	2
				1578	2
				1579	2
				1580	2
				1581	2
				1582	2
				1583	2
				1584	2
				1585	2
				1586	2
				1587	2
				1588	2
				1589	2
				1590	2
				1591	2
				1592	2
				1593	2
				1594	2
				1595	2
				1596	2
				1597	2
				1598	2
				1599	2
				1600	2
				1601	2
				1602	2
				1603	2
				1604	2
				1605	2
				1606	2
				1607	2
				1608	2
				1609	2
				1610	2
				1611	2
				1612	2
				1613	2
				1614	2
				1615	2
				1616	2
				1617	2
				1618	2
				1619	2
				1620	2
				1621	2
				1622	2
				1623	2
				1624	2
				1625	2
				1626	2
				1627	2
				1628	2
				1629	2
				1630	2
				1631	2
				1632	2
				1633	2
				1634	2
				1635	2
				1636	2
				1637	2
				1638	2
				1639	2
				1640	2
				1641	2
				1642	2
				1643	2
				1644	2
				1645	2
				1646	2
				1647	2
				1648	2
				1649	2
				1650	2
				1651	2
				1652	2
				1653	2
				1654	2
				1655	2
				1656	2
				1657	2
				1658	2
				1659	2
				1660	2
				1661	2
				1662	2
				1663	2
				1664	2
				1665	2
				1666	2
				1667	2
				1668	2
				1669	2
				1670	2
				1671	2
				1672	2
				1673	2
				1674	2
				1675	2
				1676	2
				1677	2
				1678	2
				1679	2
				1680	2
				1681	2
				1682	2
				1683	2
				1684	2
				1685	2
				1686	2
				1687	2
				1688	2
				1689	2
				1690	2
				1691	2
				1692	2
				1693	2
				1694	2
				1695	2
				1696	2
				1697	2
				1698	2
				1699	2
				1700	2
				1701	2
				1702	2
				1703	2
				1704	2
				1705	2
				1706	2
				1707	2
				1708	2
				1709	2
				1710	2
				1711	2
				1712	2
				1713	2
				1714	2
				1715	2
				1716	2
				1717	3
				1718	3
				1719	3
				1720	3
				1721	3
				1722	3
				1723	3
				1724	3
				1725	3
				1726	3
				1727	3
				1728	3
				1729	3
				1730	3
				1731	3
				1732	3
				1733	3
				1734	3
				1735	3
				1736	3
				1737	3
				1738	3
				1739	3
				1740	3
				1741	3
				1742	3
				1743	3
				1744	3
				1745	3
				1746	3
				1747	3
				1748	3
				1749	3
				1750	3
				1751	3
				1752	3
				1753	3
				1754	3
				1755	3
				1756	3
				1757	3
				1758	3
				1759	3
				1760	3
				1761	3
				1762	3
				1763	3
				1764	3
				1765	3
				1766	3
				1767	3
				1768	3
				1769	3
				1770	3
				1771	3
				1772	3
				1773	3
				1774	3
				1775	3
				1776	3
				1777	3
				1778	3
				1779	3
				1780	3
				1781	3
				1782	3
				1783	3
				1784	3
				1785	3
				1786	3
				1787	3
				1788	3
				1789	3
				1790	3
				1791	3
				1792	3
				1793	3
				1794	3
				1795	3
				1796	3
				1797	3
				1798	3
				1799	3
				1800	3
				1801	3
				1802	3
				1803	3
				1804	3
				1805	3
				1806	3
				1807	3
				1808	3
				1809	3
				1810	3
				1811	3
				1812	3
				1813	3
				1814	3
				1815	3
				1816	3
				1817	3
				1818	3
				1819	3
				1820	3
				1821	3
				1822	3
				1823	3
				1824	3
				1825	3
				1826	3
				1827	3
				1828	3
				1829	3
				1830	3
				1831	3
				1832	3
				1833	3
				1834	3
				1835	3
				1836	3
				1837	3
				1838	3
				1839	3
				1840	3
				1841	3
				1842	3
				1843	3
				1844	3
				1845	3
				1846	3
				1847	3
				1848	3
				1849	3
				1850	3
				1851	3
				1852	3
				1853	3
				1854	3
				1855	3
				1856	3
				1857	3
				1858	3
				1859	3
				1860	3
				1861	3
				1862	3
				1863	3
				1864	3
				1865	3
				1866	3
				1867	3
				1868	3
				1869	3
				1870	3
				1871	3
				1872	3
				1873	3
				1874	3
				1875	3
				1876	3
				1877	3
				1878	3
				1879	3
				1880	3
				1881	3
				1882	3
				1883	3
				1884	3
				1885	3
				1886	3
				1887	3
				1888	3
				1889	3
				1890	3
				1891	3
				1892	3
				1893	3
				1894	3
				1895	3
				1896	3
				1897	3
				1898	3
				1899	3
				1900	3
				1901	3
				1902	3
				1903	3
				1904	3
				1905	3
				1906	3
				1907	3
				1908	3
				1909	3
				1910	3
				1911	3
				1912	3
				1913	3
				1914	3
				1915	3
				1916	3
				1917	3
				1918	3
				1919	3
				1920	3
				1921	3
				1922	3
				1923	3
				1924	3
				1925	3
				1926	3
				1927	3
				1928	3
				1929	3
				1930	3
				1931	3
				1932	3
				1933	3
				1934	3
				1935	3
				1936	3
				1937	3
				1938	3
				1939	3
				1940	3
				1941	3
				1942	3
				1943	3
				1944	3
				1945	3
				1946	3
				1947	3
				1948	3
				1949	3
				1950	3
				1951	3
				1952	3
				1953	3
				1954	3
				1955	3
				1956	3
				1957	3
				1958	3
				1959	3
				1960	3
				1961	3
				1962	3
				1963	3
				1964	3
				1965	3
				1966	3
				1967	3
				1968	3
				1969	3
				1970	3
				1971	3
				1972	3
				1973	3
				1974	3
				1975	3
				1976	3
				1977	3
				1978	3
				1979	3
				1980	3
				1981	3
				1982	3
				1983	3
				1984	3
				1985	3
				1986	3
				1987	3
				1988	3
				1989	3
				1990	3
				1991	3
				1992	3
				1993	3
				1994	3
				1995	3
				1996	3
				1997	3
				1998	3
[truncated: 1,029,662+ more rows]

## Sheet: Figure2b
Distance	Composition	Standard deviation	Composition	Standard deviation		Number of all atoms	Number of solutes	Number of solutes
nm	at.%	at.%	at.%	at.%		Element	Carbon	Boron
Element	Carbon	Carbon	Boron	Boron		1	0	0
-14.5004	0.01413	0.00632	0.06219	0.01325		2	0	0
-13.5006	0.02277	0.00805	0.07685	0.01478		3	0	0
-12.5118	0.04087	0.01092	0.0905	0.01625		4	0	0
-11.5069	0.03083	0.00975	0.12638	0.01973		5	0	0
-10.511	0.05801	0.01367	0.16435	0.02299		6	0	0
-9.50337	0.08773	0.01754	0.28426	0.03154		7	0	0
-8.50669	0.11798	0.02052	0.43258	0.03924		8	0	0
-7.51632	0.16176	0.02494	0.60468	0.04811		9	0	0
-6.50735	0.20309	0.02869	0.81641	0.05735		10	0	0
-5.50283	0.34666	0.03822	0.93853	0.06269		11	0	0
-4.49758	0.29468	0.03542	1.14884	0.06964		12	0	0
-3.49563	0.3179	0.03665	1.06816	0.06693		13	0	0
-2.4926	0.41253	0.04138	1.33761	0.07416		14	0	0
-1.48458	0.43517	0.04085	1.39023	0.07266		15	0	0
-0.48733	0.44742	0.039	1.27737	0.06563		16	0	0
0.50366	0.46068	0.03871	1.38204	0.06673		17	0	0
1.49815	0.35449	0.03389	1.27488	0.06398		18	0	0
2.48932	0.3502	0.03445	1.14579	0.06206		19	0	0
3.49478	0.31739	0.03359	0.97001	0.05853		20	0	0
4.49623	0.32865	0.03498	0.87392	0.05688		21	0	0
5.49415	0.25915	0.03186	0.69106	0.05191		22	0	0
6.50156	0.17899	0.02666	0.63243	0.05		23	0	0
7.49851	0.20559	0.02876	0.58451	0.0484		24	0	0
8.5027	0.11605	0.02154	0.71632	0.05335		25	0	0
9.50214	0.14852	0.02408	0.71133	0.05254		26	0	0
10.5064	0.13289	0.02213	0.75305	0.05252		27	0	0
11.5053	0.09734	0.01839	0.65357	0.04751		28	0	0
12.5026	0.08775	0.0172	0.72566	0.04931		29	0	0
13.5069	0.12511	0.02002	0.65123	0.04556		30	0	0
						31	0	0
						32	0	0
						33	0	0
						34	0	0
						35	0	0
						36	0	0
						37	0	0
						38	0	0
						39	0	0
						40	0	0
						41	0	0
						42	0	0
						43	0	0
						44	0	0
						45	0	0
						46	0	0
						47	0	0
						48	0	0
						49	0	0
						50	0	0
						51	0	0
						52	0	0
						53	0	0
						54	0	0
						55	0	0
						56	0	0
						57	0	0
						58	0	0
						59	0	0
						60	0	0
						61	0	0
						62	0	0
						63	0	0
						64	0	0
						65	0	0
						66	0	0
						67	0	0
						68	0	0
						69	0	0
						70	0	0
						71	0	0
						72	0	0
						73	0	0
						74	0	0
						75	0	0
						76	0	0
						77	0	0
						78	0	0
						79	0	0
						80	0	0
						81	0	0
						82	0	0
						83	0	0
						84	0	0
						85	0	0
						86	0	0
						87	0	0
						88	0	0
						89	0	0
						90	0	0
						91	0	0
						92	0	0
						93	0	0
						94	0	0
						95	0	0
						96	0	0
						97	0	0
						98	0	0
						99	0	0
						100	0	0
						101	0	0
						102	0	0
						103	0	0
						104	0	0
						105	0	0
						106	0	0
						107	0	0
						108	0	0
						109	0	0
						110	0	0
						111	0	0
						112	0	0
						113	0	0
						114	0	0
						115	0	0
						116	0	0
						117	0	0
						118	0	0
						119	0	0
						120	0	0
						121	0	0
						122	0	0
						123	0	0
						124	0	0
						125	0	0
						126	0	0
						127	0	0
						128	0	0
						129	0	0
						130	0	0
						131	0	0
						132	0	0
						133	0	0
						134	0	0
						135	0	0
						136	0	0
						137	0	0
						138	0	0
						139	0	0
						140	0	0
						141	0	0
						142	0	0
						143	0	0
						144	0	0
						145	0	0
						146	0	0
						147	0	0
						148	0	0
						149	0	0
						150	0	0
						151	0	0
						152	0	0
						153	0	0
						154	0	0
						155	0	0
						156	0	0
						157	0	0
						158	0	0
						159	0	0
						160	0	0
						161	0	0
						162	0	0
						163	0	0
						164	0	0
						165	0	0
						166	0	0
						167	0	0
						168	0	0
						169	0	0
						170	0	0
						171	0	0
						172	0	0
						173	0	0
						174	0	0
						175	0	0
						176	0	0
						177	0	0
						178	0	0
						179	0	0
						180	0	0
						181	0	0
						182	0	0
						183	0	0
						184	0	0
						185	0	0
						186	0	0
						187	0	0
						188	0	0
						189	0	0
						190	0	0
						191	0	0
						192	0	0
						193	0	0
						194	0	0
						195	0	0
						196	0	0
						197	0	0
						198	0	0
						199	0	0
						200	0	0
						201	0	0
						202	0	0
						203	0	0
						204	0	0
						205	0	0
						206	0	0
						207	0	0
						208	0	0
						209	0	0
						210	0	0
						211	0	0
						212	0	0
						213	0	0
						214	0	0
						215	0	0
						216	0	0
						217	0	0
						218	0	0
						219	0	0
						220	0	0
						221	0	0
						222	0	0
						223	0	0
						224	0	0
						225	0	0
						226	0	0
						227	0	0
						228	0	0
						229	0	0
						230	0	0
						231	0	0
						232	0	0
						233	0	0
						234	0	0
						235	0	0
						236	0	0
						237	0	0
						238	0	0
						239	0	0
						240	0	0
						241	0	0
						242	0	0
						243	0	0
						244	0	0
						245	0	0
						246	0	0
						247	0	0
						248	0	0
						249	0	0
						250	0	0
						251	0	0
						252	0	0
						253	0	0
						254	0	0
						255	0	0
						256	0	0
						257	0	0
						258	0	0
						259	0	0
						260	0	0
						261	0	0
						262	0	0
						263	0	0
						264	0	0
						265	0	0
						266	0	0
						267	0	0
						268	0	0
						269	0	0
						270	0	0
						271	0	0
						272	0	0
						273	0	0
						274	0	0
						275	0	0
						276	0	0
						277	0	0
						278	0	0
						279	0	0
						280	0	0
						281	0	0
						282	0	0
						283	0	0
						284	0	0
						285	0	0
						286	0	0
						287	0	0
						288	0	0
						289	0	0
						290	0	0
						291	0	0
						292	0	0
						293	0	0
						294	0	0
						295	0	0
						296	0	0
						297	0	0
						298	0	0
						299	0	0
						300	0	0
						301	0	0
						302	0	0
						303	0	0
						304	0	0
						305	0	0
						306	0	0
						307	0	0
						308	0	0
						309	0	0
						310	0	0
						311	0	0
						312	0	0
						313	0	0
						314	0	0
						315	0	0
						316	0	0
						317	0	0
						318	0	0
						319	0	0
						320	0	0
						321	0	0
						322	0	0
						323	0	0
						324	0	0
						325	0	0
						326	0	0
						327	0	0
						328	0	0
						329	0	0
						330	0	0
						331	0	0
						332	0	0
						333	0	0
						334	0	0
						335	0	0
						336	0	0
						337	0	0
						338	0	0
						339	0	0
						340	0	0
						341	0	0
						342	0	0
						343	0	0
						344	0	0
						345	0	0
						346	0	0
						347	0	0
						348	0	0
						349	0	0
						350	0	0
						351	0	0
						352	0	0
						353	0	0
						354	0	0
						355	0	0
						356	0	0
						357	0	0
						358	0	0
						359	0	0
						360	0	0
						361	0	0
						362	0	0
						363	0	0
						364	0	0
						365	0	0
						366	0	0
						367	0	0
						368	0	0
						369	0	0
						370	0	0
						371	0	0
						372	0	0
						373	0	0
						374	0	0
						375	0	0
						376	0	0
						377	0	0
						378	0	0
						379	0	0
						380	0	0
						381	0	0
						382	0	0
						383	0	0
						384	0	0
						385	0	0
						386	0	0
						387	0	0
						388	0	0
						389	0	0
						390	0	0
						391	0	0
						392	0	0
						393	0	0
						394	0	0
						395	0	0
						396	0	0
						397	0	0
						398	0	0
						399	0	0
						400	0	0
						401	0	0
						402	0	0
						403	0	0
						404	0	0
						405	0	0
						406	0	0
						407	0	0
						408	0	0
						409	0	0
						410	0	0
						411	0	0
						412	0	0
						413	0	0
						414	0	0
						415	0	0
						416	0	0
						417	0	0
						418	0	0
						419	0	0
						420	0	0
						421	0	0
						422	0	0
						423	0	0
						424	0	0
						425	0	0
						426	0	0
						427	0	0
						428	0	0
						429	0	0
						430	0	0
						431	0	0
						432	0	0
						433	0	0
						434	0	0
						435	0	0
						436	0	0
						437	0	0
						438	0	0
						439	0	0
						440	0	0
						441	0	0
						442	0	0
						443	0	0
						444	0	0
						445	0	0
						446	0	0
						447	0	0
						448	0	0
						449	0	0
						450	0	0
						451	0	0
						452	0	0
						453	0	0
						454	0	0
						455	0	0
						456	0	0
						457	0	0
						458	0	0
						459	0	0
						460	0	0
						461	0	0
						462	0	0
						463	0	0
						464	0	0
						465	0	0
						466	0	0
						467	0	0
						468	0	0
						469	0	0
						470	0	0
						471	0	0
						472	0	0
						473	0	0
						474	0	0
						475	0	0
						476	0	0
						477	0	0
						478	0	0
						479	0	0
						480	0	0
						481	0	0
						482	0	0
						483	0	0
						484	0	0
						485	0	0
						486	0	0
						487	0	0
						488	0	0
						489	0	0
						490	0	0
						491	0	0
						492	0	0
						493	0	0
						494	0	0
						495	0	0
						496	0	0
						497	0	0
						498	0	0
						499	0	0
						500	0	0
						501	0	0
						502	0	0
						503	0	0
						504	0	0
						505	0	0
						506	0	0
						507	0	0
						508	0	0
						509	0	0
						510	0	0
						511	0	0
						512	0	0
						513	0	0
						514	0	0
						515	0	0
						516	0	0
						517	0	0
						518	0	0
						519	0	0
						520	0	0
						521	0	0
						522	0	0
						523	0	0
						524	0	0
						525	0	0
						526	0	0
						527	0	0
						528	0	0
						529	0	0
						530	0	0
						531	0	0
						532	0	0
						533	0	0
						534	0	0
						535	0	0
						536	0	0
						537	0	0
						538	0	0
						539	0	0
						540	0	0
						541	0	0
						542	0	0
						543	0	0
						544	0	0
						545	0	0
						546	0	0
						547	0	0
						548	0	0
						549	0	0
						550	0	0
						551	0	0
						552	0	0
						553	0	0
						554	0	0
						555	0	0
						556	0	0
						557	0	0
						558	0	0
						559	0	0
						560	0	0
						561	0	0
						562	0	0
						563	0	0
						564	0	0
						565	0	0
						566	0	0
						567	0	0
						568	0	0
						569	0	0
						570	0	0
						571	0	0
						572	0	0
						573	0	0
						574	0	0
						575	0	0
						576	0	0
						577	0	0
						578	0	0
						579	0	0
						580	0	0
						581	0	0
						582	0	0
						583	0	0
						584	0	0
						585	0	0
						586	0	0
						587	0	0
						588	0	0
						589	0	0
						590	0	0
						591	0	0
						592	0	0
						593	0	0
						594	0	0
						595	0	0
						596	0	0
						597	0	0
						598	0	0
						599	0	0
						600	0	0
						601	0	0
						602	0	0
						603	0	0
						604	0	0
						605	0	0
						606	0	0
						607	0	0
						608	0	0
						609	0	0
						610	0	0
						611	0	0
						612	0	0
						613	0	0
						614	0	0
						615	0	0
						616	0	0
						617	0	0
						618	0	0
						619	0	0
						620	0	0
						621	0	0
						622	0	0
						623	0	0
						624	0	0
						625	0	0
						626	0	0
						627	0	0
						628	0	0
						629	0	0
						630	0	0
						631	0	0
						632	0	0
						633	0	0
						634	0	0
						635	0	0
						636	0	0
						637	0	0
						638	0	0
						639	0	0
						640	0	0
						641	0	0
						642	0	0
						643	0	0
						644	0	0
						645	0	0
						646	0	0
						647	0	0
						648	0	0
						649	0	0
						650	0	0
						651	0	0
						652	0	0
						653	0	0
						654	0	0
						655	0	0
						656	0	0
						657	0	0
						658	0	0
						659	0	0
						660	0	0
						661	0	0
						662	0	0
						663	0	0
						664	0	0
						665	0	0
						666	0	0
						667	0	0
						668	0	0
						669	0	0
						670	0	0
						671	0	0
						672	0	0
						673	0	0
						674	0	0
						675	0	0
						676	0	0
						677	0	0
						678	0	0
						679	0	0
						680	0	0
						681	0	0
						682	0	0
						683	0	0
						684	0	0
						685	0	0
						686	0	0
						687	0	0
						688	0	0
						689	0	0
						690	0	0
						691	0	0
						692	0	0
						693	0	0
						694	0	0
						695	0	0
						696	0	0
						697	0	0
						698	0	0
						699	0	0
						700	0	0
						701	0	0
						702	0	0
						703	0	0
						704	0	0
						705	0	0
						706	0	0
						707	0	0
						708	0	0
						709	0	0
						710	0	0
						711	0	0
						712	0	0
						713	0	0
						714	0	0
						715	0	0
						716	0	0
						717	0	0
						718	0	0
						719	0	0
						720	0	0
						721	0	0
						722	0	0
						723	0	0
						724	0	0
						725	0	0
						726	0	0
						727	0	0
						728	0	0
						729	0	0
						730	0	0
						731	0	0
						732	0	0
						733	0	0
						734	0	0
						735	0	0
						736	0	0
						737	0	0
						738	0	0
						739	0	0
						740	0	0
						741	0	0
						742	0	0
						743	0	0
						744	0	0
						745	0	0
						746	0	0
						747	0	0
						748	0	0
						749	0	0
						750	0	0
						751	0	0
						752	0	0
						753	0	0
						754	0	0
						755	0	0
						756	0	0
						757	0	0
						758	0	0
						759	0	0
						760	0	0
						761	0	0
						762	0	0
						763	0	0
						764	0	0
						765	0	0
						766	0	0
						767	0	0
						768	0	0
						769	0	0
						770	0	0
						771	0	0
						772	0	0
						773	0	0
						774	0	0
						775	0	0
						776	0	0
						777	0	0
						778	0	0
						779	0	0
						780	0	0
						781	0	0
						782	0	0
						783	0	0
						784	0	0
						785	0	0
						786	0	0
						787	0	0
						788	0	0
						789	0	0
						790	0	0
						791	0	0
						792	0	0
						793	0	0
						794	0	0
						795	0	0
						796	0	0
						797	0	0
						798	0	0
						799	0	0
						800	0	0
						801	0	0
						802	0	0
						803	0	0
						804	0	0
						805	0	0
						806	0	0
						807	0	0
						808	0	0
						809	0	0
						810	0	0
						811	0	0
						812	0	0
						813	0	0
						814	0	0
						815	0	0
						816	0	0
						817	0	0
						818	0	0
						819	0	0
						820	0	0
						821	0	0
						822	0	0
						823	0	0
						824	0	0
						825	0	0
						826	0	0
						827	0	0
						828	0	0
						829	0	0
						830	0	0
						831	0	0
						832	0	0
						833	0	0
						834	0	0
						835	0	0
						836	0	0
						837	0	0
						838	0	0
						839	0	0
						840	0	0
						841	0	0
						842	0	0
						843	0	0
						844	0	0
						845	0	0
						846	0	0
						847	0	0
						848	0	0
						849	0	0
						850	0	0
						851	0	0
						852	0	0
						853	0	0
						854	0	0
						855	0	0
						856	0	0
						857	0	0
						858	0	0
						859	0	0
						860	0	0
						861	0	0
						862	0	0
						863	0	0
						864	0	0
						865	0	0
						866	0	0
						867	0	0
						868	0	0
						869	0	0
						870	0	0
						871	0	0
						872	0	0
						873	0	0
						874	0	0
						875	0	0
						876	0	0
						877	0	0
						878	0	0
						879	0	0
						880	0	0
						881	0	0
						882	0	0
						883	0	0
						884	0	0
						885	0	0
						886	0	0
						887	0	0
						888	0	0
						889	0	0
						890	0	0
						891	0	0
						892	0	0
						893	0	0
						894	0	0
						895	0	0
						896	0	0
						897	0	0
						898	0	0
						899	0	0
						900	0	0
						901	0	0
						902	0	0
						903	0	0
						904	0	0
						905	0	0
						906	0	0
						907	0	0
						908	0	0
						909	0	0
						910	0	0
						911	0	0
						912	0	0
						913	0	0
						914	0	0
						915	0	0
						916	0	0
						917	0	0
						918	0	0
						919	0	0
						920	0	0
						921	0	0
						922	0	0
						923	0	0
						924	0	0
						925	0	0
						926	0	0
						927	0	0
						928	0	0
						929	0	0
						930	0	0
						931	0	0
						932	0	0
						933	0	0
						934	0	0
						935	0	0
						936	0	0
						937	0	0
						938	0	0
						939	0	0
						940	0	0
						941	0	0
						942	0	0
						943	0	0
						944	0	0
						945	0	0
						946	0	0
						947	0	0
						948	0	0
						949	0	0
						950	0	0
						951	0	0
						952	0	0
						953	0	0
						954	0	0
						955	0	0
						956	0	0
						957	0	0
						958	0	0
						959	0	0
						960	0	0
						961	0	0
						962	0	0
						963	0	0
						964	0	0
						965	0	0
						966	0	0
						967	0	0
						968	0	0
						969	0	0
						970	0	0
						971	0	0
						972	0	0
						973	0	0
						974	0	0
						975	0	0
						976	0	0
						977	0	0
						978	0	0
						979	0	0
						980	0	0
						981	0	0
						982	0	0
						983	0	0
						984	0	0
						985	0	0
						986	0	1
						987	0	1
						988	0	1
						989	0	1
						990	0	1
						991	0	1
						992	0	1
						993	0	1
						994	0	1
						995	0	1
						996	0	1
						997	0	1
						998	0	1
						999	0	1
						1000	0	1
						1001	0	1
						1002	0	1
						1003	0	1
						1004	0	1
						1005	0	1
						1006	0	1
						1007	0	1
						1008	0	1
						1009	0	1
						1010	0	1
						1011	0	1
						1012	0	1
						1013	0	1
						1014	0	1
						1015	0	1
						1016	0	1
						1017	0	1
						1018	0	1
						1019	0	1
						1020	0	1
						1021	0	1
						1022	0	1
						1023	0	1
						1024	0	1
						1025	0	1
						1026	0	1
						1027	0	1
						1028	0	1
						1029	0	1
						1030	0	1
						1031	0	1
						1032	0	1
						1033	0	1
						1034	0	1
						1035	0	1
						1036	0	1
						1037	0	1
						1038	0	1
						1039	0	1
						1040	0	1
						1041	0	1
						1042	0	1
						1043	0	1
						1044	0	1
						1045	0	1
						1046	0	1
						1047	0	1
						1048	0	1
						1049	0	1
						1050	0	1
						1051	0	1
						1052	0	1
						1053	0	1
						1054	0	1
						1055	0	1
						1056	0	1
						1057	0	1
						1058	0	1
						1059	0	1
						1060	0	1
						1061	0	1
						1062	0	1
						1063	0	1
						1064	0	1
						1065	0	1
						1066	0	1
						1067	0	1
						1068	0	1
						1069	0	1
						1070	0	1
						1071	0	1
						1072	0	1
						1073	0	1
						1074	0	1
						1075	0	1
						1076	0	1
						1077	0	1
						1078	0	1
						1079	0	1
						1080	0	1
						1081	0	1
						1082	0	1
						1083	0	1
						1084	0	1
						1085	0	1
						1086	0	1
						1087	0	1
						1088	0	1
						1089	0	1
						1090	0	1
						1091	0	1
						1092	0	1
						1093	0	1
						1094	0	1
						1095	0	1
						1096	0	1
						1097	0	1
						1098	0	1
						1099	0	1
						1100	0	1
						1101	0	1
						1102	0	1
						1103	0	1
						1104	0	1
						1105	0	1
						1106	0	1
						1107	0	1
						1108	0	1
						1109	0	1
						1110	0	1
						1111	0	1
						1112	0	1
						1113	0	1
						1114	0	1
						1115	0	1
						1116	0	1
						1117	0	1
						1118	0	1
						1119	0	1
						1120	0	1
						1121	0	1
						1122	0	1
						1123	0	1
						1124	0	1
						1125	0	1
						1126	0	1
						1127	0	1
						1128	0	1
						1129	0	1
						1130	0	1
						1131	0	1
						1132	0	1
						1133	0	1
						1134	0	1
						1135	0	1
						1136	0	1
						1137	0	1
						1138	0	1
						1139	0	1
						1140	0	1
						1141	0	1
						1142	0	1
						1143	0	1
						1144	0	1
						1145	0	1
						1146	0	1
						1147	0	1
						1148	0	1
						1149	0	1
						1150	0	1
						1151	0	1
						1152	0	1
						1153	0	1
						1154	0	1
						1155	0	1
						1156	0	1
						1157	0	1
						1158	0	1
						1159	0	1
						1160	0	1
						1161	0	1
						1162	0	1
						1163	0	1
						1164	0	1
						1165	0	1
						1166	0	1
						1167	0	1
						1168	0	1
						1169	0	1
						1170	0	1
						1171	0	1
						1172	0	1
						1173	0	1
						1174	0	1
						1175	0	1
						1176	0	1
						1177	0	1
						1178	0	1
						1179	0	1
						1180	0	1
						1181	0	1
						1182	0	1
						1183	0	1
						1184	0	1
						1185	0	1
						1186	0	1
						1187	0	1
						1188	0	1
						1189	0	1
						1190	0	1
						1191	0	1
						1192	0	1
						1193	0	1
						1194	0	1
						1195	0	1
						1196	0	1
						1197	0	1
						1198	0	1
						1199	0	1
						1200	0	1
						1201	0	1
						1202	0	1
						1203	0	1
						1204	0	1
						1205	0	1
						1206	0	1
						1207	0	1
						1208	0	1
						1209	0	1
						1210	0	1
						1211	0	1
						1212	0	1
						1213	0	1
						1214	0	1
						1215	0	1
						1216	0	1
						1217	0	1
						1218	0	1
						1219	0	1
						1220	0	1
						1221	0	1
						1222	0	1
						1223	0	1
						1224	0	1
						1225	0	1
						1226	0	1
						1227	0	1
						1228	0	1
						1229	0	1
						1230	0	1
						1231	0	1
						1232	0	1
						1233	0	1
						1234	0	1
						1235	0	1
						1236	0	1
						1237	0	1
						1238	0	1
						1239	0	1
						1240	0	1
						1241	0	1
						1242	0	1
						1243	0	1
						1244	0	1
						1245	0	1
						1246	0	1
						1247	0	1
						1248	0	1
						1249	0	1
						1250	0	1
						1251	0	1
						1252	0	1
						1253	0	1
						1254	0	1
						1255	0	1
						1256	0	1
						1257	0	1
						1258	0	1
						1259	0	1
						1260	0	1
						1261	0	1
						1262	0	1
						1263	0	1
						1264	0	1
						1265	0	1
						1266	0	1
						1267	0	1
						1268	0	1
						1269	0	1
						1270	0	1
						1271	0	1
						1272	0	1
						1273	0	1
						1274	0	1
						1275	0	1
						1276	0	1
						1277	0	1
						1278	0	1
						1279	0	1
						1280	0	1
						1281	0	1
						1282	0	1
						1283	0	1
						1284	0	1
						1285	0	1
						1286	0	1
						1287	0	1
						1288	0	1
						1289	0	1
						1290	0	1
						1291	0	1
						1292	0	1
						1293	0	1
						1294	0	1
						1295	0	1
						1296	0	1
						1297	0	1
						1298	0	1
						1299	0	1
						1300	0	1
						1301	0	1
						1302	0	1
						1303	0	1
						1304	0	1
						1305	0	1
						1306	0	1
						1307	0	1
						1308	0	1
						1309	0	1
						1310	0	1
						1311	0	1
						1312	0	1
						1313	0	1
						1314	0	1
						1315	0	1
						1316	0	1
						1317	0	1
						1318	0	1
						1319	0	1
						1320	0	1
						1321	0	1
						1322	0	1
						1323	0	1
						1324	0	1
						1325	0	1
						1326	0	1
						1327	0	1
						1328	0	1
						1329	0	1
						1330	0	1
						1331	0	1
						1332	0	1
						1333	0	1
						1334	0	1
						1335	0	1
						1336	0	1
						1337	0	1
						1338	0	1
						1339	0	1
						1340	0	1
						1341	0	1
						1342	0	1
						1343	0	1
						1344	0	1
						1345	0	1
						1346	0	1
						1347	0	1
						1348	0	1
						1349	0	1
						1350	0	1
						1351	0	1
						1352	0	1
						1353	0	1
						1354	0	1
						1355	0	1
						1356	0	1
						1357	0	1
						1358	0	1
						1359	0	1
						1360	0	1
						1361	0	1
						1362	0	1
						1363	0	1
						1364	0	1
						1365	0	1
						1366	0	1
						1367	0	1
						1368	0	1
						1369	0	1
						1370	0	1
						1371	0	1
						1372	0	1
						1373	0	1
						1374	0	1
						1375	0	1
						1376	0	1
						1377	0	1
						1378	0	1
						1379	0	1
						1380	0	1
						1381	0	1
						1382	0	1
						1383	0	1
						1384	0	1
						1385	0	1
						1386	0	1
						1387	0	1
						1388	0	1
						1389	0	1
						1390	0	1
						1391	0	1
						1392	0	1
						1393	0	1
						1394	0	1
						1395	0	1
						1396	0	1
						1397	0	1
						1398	0	1
						1399	0	1
						1400	0	1
						1401	0	1
						1402	0	1
						1403	0	1
						1404	0	1
						1405	0	1
						1406	0	1
						1407	0	1
						1408	0	1
						1409	0	1
						1410	0	1
						1411	0	1
						1412	0	1
						1413	0	1
						1414	0	1
						1415	0	1
						1416	0	1
						1417	0	1
						1418	0	1
						1419	0	1
						1420	0	1
						1421	0	1
						1422	0	1
						1423	0	1
						1424	0	1
						1425	0	1
						1426	0	1
						1427	0	1
						1428	0	1
						1429	0	1
						1430	0	1
						1431	0	1
						1432	0	1
						1433	0	1
						1434	0	1
						1435	0	1
						1436	0	1
						1437	0	1
						1438	0	1
						1439	0	1
						1440	0	1
						1441	0	1
						1442	0	1
						1443	0	1
						1444	0	1
						1445	0	1
						1446	0	1
						1447	0	1
						1448	0	1
						1449	0	1
						1450	0	1
						1451	0	1
						1452	0	1
						1453	0	1
						1454	0	1
						1455	0	1
						1456	0	1
						1457	0	1
						1458	0	1
						1459	0	1
						1460	0	1
						1461	0	1
						1462	0	1
						1463	0	1
						1464	0	1
						1465	0	1
						1466	0	1
						1467	0	1
						1468	0	1
						1469	0	1
						1470	0	1
						1471	0	1
						1472	0	1
						1473	0	1
						1474	0	1
						1475	0	1
						1476	0	1
						1477	0	1
						1478	0	1
						1479	0	1
						1480	0	1
						1481	0	1
						1482	0	1
						1483	0	1
						1484	0	1
						1485	0	1
						1486	0	1
						1487	0	1
						1488	0	1
						1489	0	1
						1490	0	1
						1491	0	1
						1492	0	1
						1493	0	1
						1494	0	1
						1495	0	1
						1496	0	1
						1497	0	1
						1498	0	1
						1499	0	1
						1500	0	1
						1501	0	1
						1502	0	1
						1503	0	1
						1504	0	1
						1505	0	1
						1506	0	1
						1507	0	1
						1508	0	1
						1509	0	1
						1510	0	1
						1511	0	1
						1512	0	1
						1513	0	1
						1514	0	1
						1515	0	1
						1516	0	1
						1517	0	1
						1518	0	1
						1519	0	1
						1520	0	1
						1521	0	1
						1522	0	1
						1523	0	1
						1524	0	1
						1525	0	1
						1526	0	1
						1527	0	1
						1528	0	1
						1529	0	1
						1530	0	1
						1531	0	1
						1532	0	1
						1533	0	1
						1534	0	1
						1535	0	1
						1536	0	1
						1537	0	1
						1538	0	1
						1539	0	1
						1540	0	1
						1541	0	1
						1542	0	1
						1543	0	1
						1544	0	1
						1545	0	1
						1546	0	1
						1547	0	1
						1548	0	1
						1549	0	1
						1550	0	1
						1551	0	1
						1552	0	1
						1553	0	1
						1554	0	1
						1555	0	1
						1556	0	1
						1557	0	1
						1558	0	1
						1559	0	1
						1560	0	1
						1561	0	1
						1562	0	1
						1563	0	1
						1564	0	1
						1565	0	1
						1566	0	1
						1567	0	1
						1568	0	1
						1569	0	1
						1570	0	1
						1571	0	1
						1572	0	1
						1573	0	1
						1574	0	1
						1575	0	1
						1576	0	1
						1577	0	1
						1578	0	1
						1579	0	1
						1580	0	1
						1581	0	1
						1582	0	1
						1583	0	1
						1584	0	1
						1585	0	1
						1586	0	1
						1587	0	1
						1588	0	1
						1589	0	1
						1590	0	1
						1591	0	1
						1592	0	1
						1593	0	1
						1594	0	1
						1595	0	1
						1596	0	1
						1597	0	1
						1598	0	1
						1599	0	1
						1600	0	1
						1601	0	1
						1602	0	1
						1603	0	1
						1604	0	1
						1605	0	1
						1606	0	1
						1607	0	1
						1608	0	1
						1609	0	1
						1610	0	1
						1611	0	1
						1612	0	1
						1613	0	1
						1614	0	1
						1615	0	1
						1616	0	1
						1617	0	1
						1618	0	1
						1619	0	1
						1620	0	1
						1621	0	1
						1622	0	1
						1623	0	1
						1624	0	1
						1625	0	1
						1626	0	1
						1627	0	1
						1628	0	1
						1629	0	1
						1630	0	1
						1631	0	1
						1632	0	1
						1633	0	1
						1634	0	1
						1635	0	1
						1636	0	1
						1637	0	1
						1638	0	1
						1639	0	1
						1640	0	1
						1641	0	1
						1642	0	1
						1643	0	1
						1644	0	1
						1645	0	1
						1646	0	1
						1647	0	1
						1648	0	1
						1649	0	1
						1650	0	1
						1651	0	1
						1652	0	1
						1653	0	1
						1654	0	1
						1655	0	1
						1656	0	1
						1657	0	1
						1658	0	1
						1659	0	1
						1660	0	1
						1661	0	1
						1662	0	1
						1663	0	1
						1664	0	1
						1665	0	1
						1666	0	1
						1667	0	1
						1668	0	1
						1669	0	1
						1670	0	1
						1671	0	1
						1672	0	1
						1673	0	1
						1674	0	1
						1675	0	1
						1676	0	1
						1677	0	1
						1678	0	1
						1679	0	1
						1680	0	1
						1681	0	1
						1682	0	1
						1683	0	1
						1684	0	1
						1685	0	1
						1686	0	1
						1687	0	1
						1688	0	1
						1689	0	1
						1690	0	1
						1691	0	1
						1692	0	1
						1693	0	1
						1694	0	1
						1695	0	1
						1696	0	1
						1697	0	1
						1698	0	1
						1699	0	1
						1700	0	1
						1701	0	1
						1702	0	1
						1703	0	1
						1704	0	1
						1705	0	1
						1706	0	1
						1707	0	1
						1708	0	1
						1709	0	1
						1710	0	1
						1711	0	1
						1712	0	1
						1713	0	1
						1714	0	1
						1715	0	1
						1716	0	1
						1717	0	1
						1718	0	1
						1719	0	1
						1720	0	1
						1721	0	1
						1722	0	1
						1723	0	1
						1724	0	1
						1725	0	1
						1726	0	1
						1727	0	1
						1728	0	1
						1729	0	1
						1730	0	1
						1731	0	1
						1732	0	1
						1733	0	1
						1734	0	1
						1735	0	1
						1736	0	1
						1737	0	1
						1738	0	1
						1739	0	1
						1740	0	1
						1741	0	1
						1742	0	1
						1743	0	1
						1744	0	1
						1745	0	1
						1746	0	1
						1747	0	1
						1748	0	1
						1749	0	1
						1750	0	1
						1751	0	1
						1752	0	1
						1753	0	1
						1754	0	1
						1755	0	1
						1756	0	1
						1757	0	1
						1758	0	1
						1759	0	1
						1760	0	1
						1761	0	1
						1762	0	1
						1763	0	1
						1764	0	1
						1765	0	1
						1766	0	1
						1767	0	1
						1768	0	1
						1769	0	1
						1770	0	1
						1771	0	1
						1772	0	1
						1773	0	1
						1774	0	1
						1775	0	1
						1776	0	1
						1777	0	1
						1778	0	1
						1779	0	1
						1780	0	1
						1781	0	1
						1782	0	1
						1783	0	1
						1784	0	1
						1785	0	1
						1786	0	1
						1787	0	1
						1788	0	1
						1789	0	1
						1790	0	1
						1791	0	1
						1792	0	1
						1793	0	1
						1794	0	1
						1795	0	1
						1796	0	1
						1797	0	1
						1798	0	1
						1799	0	1
						1800	0	1
						1801	0	1
						1802	0	1
						1803	0	1
						1804	0	1
						1805	0	1
						1806	0	1
						1807	0	1
						1808	0	1
						1809	0	1
						1810	0	1
						1811	0	1
						1812	0	1
						1813	0	1
						1814	0	1
						1815	0	1
						1816	0	1
						1817	0	1
						1818	0	1
						1819	0	1
						1820	0	1
						1821	0	1
						1822	0	1
						1823	0	1
						1824	0	1
						1825	0	1
						1826	0	1
						1827	0	1
						1828	0	1
						1829	0	1
						1830	0	1
						1831	0	1
						1832	0	1
						1833	0	1
						1834	0	1
						1835	0	1
						1836	0	1
						1837	0	1
						1838	0	1
						1839	0	1
						1840	0	1
						1841	0	1
						1842	0	1
						1843	0	1
						1844	0	1
						1845	0	1
						1846	0	1
						1847	0	1
						1848	0	1
						1849	0	1
						1850	0	1
						1851	0	1
						1852	0	1
						1853	0	1
						1854	0	1
						1855	0	1
						1856	0	1
						1857	0	1
						1858	0	1
						1859	0	1
						1860	0	1
						1861	0	1
						1862	0	1
						1863	0	1
						1864	0	1
						1865	0	1
						1866	0	1
						1867	0	1
						1868	0	1
						1869	0	1
						1870	0	1
						1871	0	1
						1872	0	1
						1873	0	1
						1874	0	1
						1875	0	1
						1876	0	1
						1877	0	1
						1878	0	1
						1879	0	1
						1880	0	1
						1881	0	1
						1882	0	1
						1883	0	1
						1884	0	1
						1885	0	1
						1886	0	1
						1887	0	1
						1888	0	1
						1889	0	1
						1890	0	1
						1891	0	1
						1892	0	1
						1893	0	1
						1894	0	1
						1895	0	1
						1896	0	1
						1897	0	1
						1898	0	1
						1899	0	1
						1900	0	1
						1901	0	1
						1902	0	1
						1903	0	1
						1904	0	1
						1905	0	1
						1906	0	1
						1907	0	1
						1908	0	1
						1909	0	1
						1910	0	1
						1911	0	1
						1912	0	1
						1913	0	1
						1914	0	1
						1915	0	1
						1916	0	1
						1917	0	1
						1918	0	1
						1919	0	1
						1920	0	1
						1921	0	1
						1922	0	1
						1923	0	1
						1924	0	1
						1925	0	1
						1926	0	1
						1927	0	1
						1928	0	1
						1929	0	1
						1930	0	1
						1931	0	1
						1932	0	1
						1933	0	1
						1934	0	1
						1935	0	1
						1936	0	1
						1937	0	1
						1938	0	1
						1939	0	1
						1940	0	1
						1941	0	1
						1942	0	1
						1943	0	1
						1944	0	1
						1945	0	1
						1946	0	1
						1947	0	1
						1948	0	1
						1949	0	1
						1950	0	1
						1951	0	1
						1952	0	1
						1953	0	1
						1954	0	1
						1955	0	1
						1956	0	1
						1957	0	1
						1958	0	1
						1959	0	1
						1960	0	1
						1961	0	1
						1962	0	1
						1963	0	1
						1964	0	1
						1965	0	1
						1966	0	1
						1967	0	1
						1968	0	1
						1969	0	1
						1970	0	1
						1971	0	1
						1972	0	1
						1973	0	1
						1974	0	1
						1975	0	1
						1976	0	1
						1977	0	1
						1978	0	1
						1979	0	1
						1980	0	1
						1981	0	1
						1982	0	1
						1983	0	1
						1984	0	1
						1985	0	1
						1986	0	1
						1987	0	1
						1988	0	1
						1989	0	1
						1990	0	1
						1991	0	1
						1992	0	1
						1993	0	1
						1994	0	1
						1995	0	1
						1996	0	1
						1997	0	1
						1998	0	1
[truncated: 844,015+ more rows]

## Sheet: Figure3&SupplementaryFigure8
Structures	DFT Energies (eV)		The chemical potential (μ) for each species is determined based on their respective bulk. The solution enthalpies used in this study are 0.423 eV for B and 0.378 eV for C
Fe-GB	-1698.05
1C	-1708.58
1C-1	-1708.55
1C-2	-1708.48
1C-3	-1708.34
2C	-1718.45
2C-1	-1718.16
2C-2	-1718.02
2C-3	-1718.05
2C-4	-1717.78
3C	-1728.05
3C-1	-1727.88
3C-2	-1727.13
4C	-1737.53
4C-1	-1735.91
1B	-1706.59
1B-1	-1701.89
1B-2	-1706.43
1B-3	-1705.77
2B	-1715.69
2B-1	-1715.61
2B-2	-1715.65
2B-3	-1715.41
2B-4	-1715.2
3B	-1724.21
3B-1	-1724.11
3B-2	-1723.48
3B-3	-1723.87
4B	-1732.56
4B-1	-1732.14
2B2C	-1735.24
2B2C-1	-1732.48
2B2C-2	-1733.66
2B2C-3	-1733.09
2B2C-4	-1732.67
2B2C-5	-1732.18

## Sheet: Figure4b
Iron	Energy loss	Intensity (a.u.)	Differential		Boron	Energy loss	Intensity (a.u.)	Intensity (a.u.)
	eV	Major	Differential			eV	GB	Clustering
	650	0.03998	-0.03537			180	687795	384026
	650.5	0.03996	-0.0382			180.5	409018	331216
	651	0.03991	-0.03947			181	249531	411757
	651.5	0.03984	-0.03069			181.5	0	371885
	652	0.03978	-0.04722			182	234070	292405
	652.5	0.03967	-0.06112			182.5	225091	151786
	653	0.03959	-0.04979			183	240222	146057
	653.5	0.03951	-0.03545			183.5	205882	153934
	654	0.03946	-0.03949			184	87563.9	66488.8
	654.5	0.03938	-0.03096			184.5	85648.4	0
	655	0.03931	-0.02491			185	247221	38264.3
	655.5	0.0393	-0.03613			185.5	550542	53034.9
	656	0.03927	-0.04167			186	749819	59083
	656.5	0.03916	-0.02887			186.5	994082	119713
	657	0.03909	-0.00641			187	1.22008e+06	250811
	657.5	0.03901	-0.00502			187.5	1.41971e+06	347877
	658	0.03902	-0.00551			188	1.65375e+06	400183
	658.5	0.03897	-0.01904			188.5	1.86369e+06	427985
	659	0.0389	-0.02242			189	2.19234e+06	473522
	659.5	0.03882	-0.03614			189.5	2.2473e+06	728861
	660	0.03876	-0.04766			190	2.44459e+06	1.00626e+06
	660.5	0.03866	-0.03432			190.5	2.55381e+06	1.26253e+06
	661	0.0386	-0.03389			191	2.85066e+06	1.6558e+06
	661.5	0.03853	-0.05143			191.5	3.05767e+06	2.15925e+06
	662	0.03846	-0.04849			192	3.16421e+06	2.75959e+06
	662.5	0.0384	-0.04323			192.5	3.28e+06	3.28328e+06
	663	0.03834	-0.04117			193	3.3223e+06	3.34821e+06
	663.5	0.03828	-0.02778			193.5	3.44879e+06	3.06507e+06
	664	0.03824	-0.01489			194	3.52233e+06	2.5392e+06
	664.5	0.03824	-0.01603			194.5	3.72577e+06	2.38097e+06
	665	0.03815	-0.01263			195	3.52495e+06	2.35306e+06
	665.5	0.03809	-0.00462			195.5	3.45207e+06	2.45293e+06
	666	0.03807	-0.0101			196	3.47565e+06	2.69581e+06
	666.5	0.03803	-0.00625			196.5	3.60126e+06	2.82991e+06
	667	0.03793	-0.03035			197	3.65522e+06	3.12101e+06
	667.5	0.03785	-0.03345			197.5	3.5697e+06	3.36784e+06
	668	0.03781	-0.02361			198	3.45304e+06	3.62435e+06
	668.5	0.03779	-0.02449			198.5	3.50918e+06	3.8231e+06
	669	0.03775	-0.03449			199	3.71734e+06	4.01632e+06
	669.5	0.03766	-0.03527			199.5	3.7439e+06	4.22633e+06
	670	0.03761	-0.02188			200	3.7135e+06	4.4389e+06
	670.5	0.03757	-0.01827			200.5	3.77678e+06	4.5624e+06
	671	0.03752	-0.01891			201	3.81432e+06	4.58446e+06
	671.5	0.03746	-0.02178			201.5	3.95719e+06	4.57784e+06
	672	0.03741	-0.01185			202	3.84432e+06	4.54016e+06
	672.5	0.03739	-0.00965			202.5	3.64405e+06	4.49023e+06
	673	0.03733	-0.00835			203	3.60121e+06	4.36378e+06
	673.5	0.03728	-0.00981			203.5	3.63057e+06	4.29176e+06
	674	0.03725	-0.01122			204	3.61338e+06	4.11526e+06
	674.5	0.0372	-0.01268			204.5	3.48582e+06	3.88165e+06
	675	0.03711	-0.02834			205	3.5618e+06	3.64053e+06
	675.5	0.03708	-0.02921			205.5	3.38688e+06	3.45223e+06
	676	0.03708	-0.02312			206	3.35937e+06	3.31009e+06
	676.5	0.03702	-0.02256			206.5	3.46194e+06	3.28375e+06
	677	0.03696	-0.02693			207	3.39201e+06	3.12018e+06
	677.5	0.0369	-0.02557			207.5	3.48513e+06	3.03712e+06
	678	0.03684	-0.02618			208	3.4711e+06	2.99016e+06
	678.5	0.03678	-0.00992			208.5	3.38101e+06	2.92559e+06
	679	0.03672	-0.0033			209	3.3167e+06	2.8818e+06
	679.5	0.03667	-0.00617			209.5	3.31528e+06	2.88582e+06
	680	0.03664	-0.00706			210	3.11488e+06	2.79557e+06
	680.5	0.03663	0.00365
	681	0.03659	0.01292
	681.5	0.03652	0.00271
	682	0.03646	0.00612
	682.5	0.03637	0.00306
	683	0.0363	-0.00594
	683.5	0.03632	0.0028
	684	0.03626	-0.0104
	684.5	0.03622	-0.02004
	685	0.03617	-0.01422
	685.5	0.03612	-0.01243
	686	0.03609	-0.00783
	686.5	0.03604	-0.00199
	687	0.03605	0.01301
	687.5	0.03603	0.0201
	688	0.036	0.01772
	688.5	0.03595	0.02157
	689	0.0359	0.01923
	689.5	0.03588	0.01265
	690	0.03584	-0.00335
	690.5	0.0358	-0.01646
	691	0.03579	-0.00712
	691.5	0.03575	0.00562
	692	0.03567	0.0099
	692.5	0.03563	0.00112
	693	0.03564	0.000814049
	693.5	0.03564	0.0147
	694	0.0356	0.01152
	694.5	0.03554	0.0079
	695	0.03547	-0.00135
	695.5	0.03544	-0.00194
	696	0.03543	-0.00522
	696.5	0.03547	-0.00424
	697	0.03545	-0.01074
	697.5	0.03543	0.000224043
	698	0.03539	0.01048
	698.5	0.03537	0.01853
	699	0.03538	0.03471
	699.5	0.03537	0.03185
	700	0.03542	0.03404
	700.5	0.03548	0.0282
	701	0.0356	0.00906
	701.5	0.03571	-0.0075
	702	0.03587	-0.01124
	702.5	0.03611	0.00113
	703	0.03651	0.0089
	703.5	0.03702	0.01789
	704	0.03772	0.02464
	704.5	0.03871	0.03348
	705	0.03997	0.03018
	705.5	0.04153	0.03573
	706	0.04362	0.04071
	706.5	0.04622	0.04515
	707	0.04964	0.05783
	707.5	0.05438	0.06759
	708	0.06152	0.08724
	708.5	0.07201	0.06581
	709	0.08568	0.0082
	709.5	0.09932	-0.11348
	710	0.10834	-0.26286
	710.5	0.11029	-0.33075
	711	0.10672	-0.28515
	711.5	0.10084	-0.17749
	712	0.09491	-0.04852
	712.5	0.08965	0.04574
	713	0.08506	0.12138
	713.5	0.08104	0.15121
	714	0.07752	0.16273
	714.5	0.07452	0.16381
	715	0.07203	0.13896
	715.5	0.07	0.12048
	716	0.06841	0.0882
	716.5	0.06708	0.09014
	717	0.066	0.08492
	717.5	0.06514	0.09551
	718	0.06453	0.07482
	718.5	0.06419	0.09469
	719	0.06419	0.09521
	719.5	0.06454	0.08191
	720	0.06541	0.0871
	720.5	0.06702	0.06083
	721	0.0696	0.05107
	721.5	0.07325	0.06194
	722	0.07753	0.04789
	722.5	0.08124	0.04669
	723	0.08335	0.05255
	723.5	0.08364	0.06103
	724	0.08255	0.07128
	724.5	0.08081	0.09705
	725	0.07889	0.12431
	725.5	0.077	0.13274
	726	0.07533	0.1238
	726.5	0.07386	0.13175
	727	0.07253	0.11897
	727.5	0.07142	0.10311
	728	0.07047	0.10517
	728.5	0.06969	0.0797
	729	0.06903	0.05079
	729.5	0.06848	0.03252
	730	0.06795	0.01868
	730.5	0.06758	0.0147
	731	0.06727	0.02317
	731.5	0.06697	0.0148
	732	0.06672	0.00278
	732.5	0.0665	-0.0092
	733	0.06632	-0.00679
	733.5	0.06621	-0.00929
	734	0.0661	-0.03222
	734.5	0.06601	-0.0403
	735	0.06591	-0.04078
	735.5	0.06581	-0.0563
	736	0.06572	-0.0636
	736.5	0.0656	-0.04884
	737	0.06553	-0.04813
	737.5	0.0655	-0.06095
	738	0.06552	-0.05442
	738.5	0.06549	-0.0375
	739	0.06549	-0.01099
	739.5	0.06539	-0.01177
	740	0.06525	-0.01803
	740.5	0.06516	-0.02703
	741	0.06511	-0.03264
	741.5	0.06505	-0.02086
	742	0.06493	-0.01775
	742.5	0.06482	-0.00435
	743	0.0647	-0.01564
	743.5	0.06464	-0.01804
	744	0.06461	-0.04271
	744.5	0.06458	-0.05262
	745	0.06452	-0.05602
	745.5	0.06446	-0.06181
	746	0.06444	-0.05636
	746.5	0.06443	-0.05278
	747	0.06437	-0.04039
	747.5	0.06433	-0.04007
	748	0.06424	-0.02905
	748.5	0.06414	-0.02477
	749	0.06404	-0.0339
	749.5	0.06396	-0.03386
	750	0.06393	-0.01719
	750.5	0.06386	-0.0063
	751	0.0638	0.0042
	751.5	0.06379	-0.00205
	752	0.06368	-0.00518
	752.5	0.06365	-0.00687
	753	0.06367	0.01928
	753.5	0.06367	0.02498
	754	0.06368	0.02469
	754.5	0.06367	0.01929
	755	0.06362	0.03492
	755.5	0.06364	0.03226
	756	0.06359	0.03347
	756.5	0.06349	0.04796
	757	0.06342	0.04209
	757.5	0.06343	0.03795
	758	0.06339	0.05133
	758.5	0.06331	0.06063
	759	0.06324	0.06069
	759.5	0.06309	0.0586
	760	0.06303	0.06962
	760.5	0.06295	0.08497
	761	0.06281	0.0977
	761.5	0.06269	0.07668
	762	0.06261	0.09323
	762.5	0.0626	0.09339
	763	0.0626	0.08284
	763.5	0.06261	0.05147
	764	0.0627	0.05335
	764.5	0.06278	0.04789
	765	0.06281	0.04141
	765.5	0.0629	0.02731
	766	0.06295	0.00983
	766.5	0.06306	-0.0116
	767	0.06315	0.00395
	767.5	0.06326	0.01132
	768	0.06335	0.02159
	768.5	0.06342	0.01037
	769	0.06345	-0.00434
	769.5	0.06351	-0.01578
	770	0.06353	-0.02609
	770.5	0.06352	-0.03413
	771	0.06355	-0.02208
	771.5	0.06356	-0.01253
	772	0.06351	-0.00162
	772.5	0.06347	-0.00693
	773	0.06344	-0.01178
	773.5	0.06336	-0.01235
	774	0.06328	-0.02614
	774.5	0.06321	-0.0495
	775	0.0631	-0.06422
	775.5	0.06302	-0.06667
	776	0.06293	-0.0817
	776.5	0.06283	-0.10618
	777	0.06269	-0.10105
	777.5	0.06266	-0.08524
	778	0.0626	-0.09789
	778.5	0.06254	-0.09711
	779	0.06248	-0.09617
	779.5	0.06245	-0.08879
	780	0.06234	-0.09178
	780.5	0.06234	-0.0787
	781	0.06222	-0.06145
	781.5	0.0622	-0.06432
	782	0.06216	-0.05054
	782.5	0.06207	-0.04456
	783	0.06199	-0.03425
	783.5	0.0619	-0.00856
	784	0.06182	0.00518
	784.5	0.06181	0.0212
	785	0.06174	0.00916
	785.5	0.06174	0.01789
	786	0.06163	0.02739
	786.5	0.06151	0.0074
	787	0.06145	-0.00697
	787.5	0.0614	-0.00815
	788	0.0613	-0.00651
	788.5	0.06125	0.00617
	789	0.06116	0.00907
	789.5	0.06109	0.00669
	790	0.06105	0.00846
	790.5	0.061	-0.00288
	791	0.06096	0.00209
	791.5	0.06091	-0.00214
	792	0.06085	0.00188
	792.5	0.0608	0.00434
	793	0.06071	-0.00756
	793.5	0.06065	-0.00967
	794	0.06064	0.00536
	794.5	0.06061	0.00231
	795	0.06063	-0.00175
	795.5	0.06059	0.00139
	796	0.06056	-0.00753
	796.5	0.06051	-0.00566
	797	0.0605	0.000810428
	797.5	0.06051	-0.02481
	798	0.06048	-0.02286
	798.5	0.06045	-0.00752
	799	0.06039	-0.01519
	799.5	0.0604	-0.00894
	800	0.0604	-0.00967

## Sheet: Figure4d
Number of B atoms @ GB	Embrittlement energy
Count	eV/solute
1	−0.83
2	−1.40
3	−1.40
4	−2.02

## Sheet: Figure4e
Time	Temperature
s	°C
0	20.5338
0.329	20.4016
0.661	20.3456
1.323	20.3026
1.984	20.2703
2.315	20.4581
2.975	20.4884
3.31	20.5835
3.97	20.4546
4.3	20.5629
4.96	20.5904
5.29	20.6132
5.95	20.8814
6.61	20.736
6.94	20.6692
7.602	20.7569
7.932	20.6282
8.593	20.8581
9.253	20.6536
9.583	20.7515
10.243	20.8289
10.573	20.9331
11.234	20.8402
11.564	20.801
12.224	20.7815
12.553	20.9255
13.214	20.7069
13.548	20.8126
14.208	20.8937
14.867	20.8878
15.198	20.8777
15.859	20.889
16.189	20.9224
16.849	21.0092
17.179	20.7729
17.885	20.7754
18.215	20.7789
18.875	20.7881
19.206	20.7935
19.867	20.8104
20.527	20.8302
20.858	20.8392
21.518	20.8603
21.848	20.8712
22.509	20.8941
22.84	20.9026
23.5	20.9112
23.842	20.9131
24.504	20.922
25.164	20.9357
25.494	20.943
26.154	20.9518
26.484	20.9504
27.145	20.9482
27.476	20.9514
28.135	20.9594
28.466	20.9605
29.126	20.9546
29.788	20.9536
30.118	20.957
30.779	20.9718
31.11	20.9771
31.771	20.9816
32.103	20.983
32.776	20.9816
33.106	20.9841
33.766	20.9935
34.096	20.9927
34.756	20.9805
35.416	20.9828
35.746	20.9888
36.406	20.993
36.737	20.9919
37.398	20.9928
37.742	20.9962
38.402	20.9976
38.733	20.9975
39.393	21.0022
40.054	21.0092
40.384	21.0129
41.044	21.0202
41.374	21.0208
42.034	21.0129
42.364	21.0078
43.024	20.994
43.354	20.9852
44.015	20.9685
44.675	20.9646
45.005	20.9725
45.667	20.9919
45.998	20.9988
46.659	21.0014
46.989	21.0013
47.649	21.0059
47.979	21.0031
48.639	20.996
48.97	20.9957
49.63	20.9896
50.29	20.9832
50.62	20.982
51.286	20.99
51.618	21.001
52.279	21.0176
52.609	21.0214
53.269	21.0334
53.599	21.0345
54.259	21.0359
54.92	21.0333
55.25	21.0291
55.91	21.0273
56.242	21.0287
56.902	21.0267
57.236	21.0216
57.898	21.0047
58.558	21.0075
58.888	21.0167
59.548	21.0306
59.878	21.0323
60.539	21.0295
60.869	21.0261
61.529	21.0136
61.859	21.0039
62.534	20.9839
63.194	20.9756
63.525	20.9747
64.186	20.9795
64.516	20.9838
65.176	20.9874
65.506	20.9935
66.166	21.0059
66.496	21.0026
67.167	20.9987
67.498	20.9993
68.159	21.0037
68.819	21.0089
69.15	21.0077
69.81	20.9963
70.14	20.9908
70.8	20.9855
71.13	20.9854
71.792	20.986
72.122	20.9875
72.782	20.9997
73.442	21.0131
73.772	21.0165
74.433	21.0079
74.764	21.0034
75.425	21.003
75.755	21.0028
76.417	21.0028
76.747	21.0025
77.409	20.9897
77.74	20.9846
78.4	20.9861
79.059	20.9945
79.391	20.9989
80.052	21.0051
80.383	21.0072
81.043	21.0079
81.39	21.0039
82.05	20.9977
82.38	20.9967
83.042	20.9933
83.702	20.9937
84.032	20.9958
84.692	20.9959
85.023	20.9923
85.683	20.9887
86.014	20.9921
86.674	21.0111
87.005	21.018
87.666	21.0202
88.327	21.0176
88.657	21.0146
89.318	21.0061
89.649	21.0049
90.308	21.0052
90.639	21.007
91.3	21.0139
91.63	21.0158
92.29	21.0161
92.95	21.0017
93.28	20.9953
93.941	20.9895
94.27	20.9886
94.932	20.9921
95.262	20.9959
95.922	20.9999
96.582	21.0056
96.912	21.0078
97.578	21.0085
97.908	21.0097
98.57	21.0144
98.9	21.0093
99.56	20.995
99.89	20.9939
100.552	20.9944
100.887	20.9925
101.547	20.9952
102.207	21.0005
102.537	20.9991
103.197	20.9921
103.527	20.9904
104.188	20.9915
104.519	20.9913
105.179	20.9881
105.514	20.9839
106.175	20.9848
106.836	21.001
107.166	21.0074
107.826	21.016
107.826	21.016
108.882	29.8122
109.212	30.9536
109.873	36.7535
110.203	40.5425
110.864	46.3544
111.525	54.4047
111.855	58.0107
112.516	64.5009
112.846	67.8401
113.507	74.1423
113.837	77.0945
114.496	83.2786
114.827	86.0872
115.487	92.8751
115.819	95.6538
116.478	102.218
116.81	105.071
117.47	113.768
118.13	120.383
118.46	123.536
119.122	129.744
119.453	132.873
120.114	139.407
120.444	142.066
121.104	148.597
121.434	151.644
122.095	157.968
122.756	165.957
123.088	169.563
123.748	176.637
124.078	179.523
124.738	186.125
125.068	188.628
125.728	196.011
126.058	197.602
126.718	199.656
127.048	199.864
127.832	199.868
128.162	199.879
128.822	199.918
129.153	199.94
129.814	199.977
130.146	199.99
130.806	200.001
131.466	199.999
131.796	199.994
132.456	199.983
132.786	199.979
133.447	199.976
133.778	199.978
134.438	199.983
134.768	199.987
135.429	199.997
136.091	200.007
136.421	200.011
137.082	200.014
137.412	200.013
138.073	200.01
138.421	200.008
139.083	200.004
139.413	200.002
140.075	199.998
140.735	199.999
141.065	200.002
141.725	200.005
142.055	200.005
142.715	200.004
143.045	200.003
143.706	200
144.367	199.999
144.696	199.998
145.028	199.997
145.688	199.998
146.348	200
146.679	200.001
147.339	200.003
147.671	200.005
148.333	200.007
148.663	200.007
149.323	200.008
149.984	200.008
150.314	200.007
150.975	200.006
151.305	200.004
151.966	200
152.296	199.999
152.957	199.997
153.618	199.996
153.948	199.997
154.608	200
154.937	200.001
155.597	200.002
155.929	200.003
156.589	200.004
156.919	200.004
157.579	200.006
157.909	200.006
158.57	200.004
159.231	200
159.562	199.999
160.222	200
160.552	200
161.211	200.002
161.542	200.003
162.203	200.005
162.864	200.004
163.194	200.002
163.855	200
164.185	199.999
164.846	199.999
165.176	199.999
165.836	200
166.166	200.001
166.826	200.004
167.486	200.004
167.816	200.004
168.476	200.003
168.806	200.002
169.466	199.999
169.797	199.999
170.458	200
170.788	200.001
171.448	200.003
172.114	200.003
172.444	200.002
173.115	200.001
173.447	200
174.108	200.001
174.438	200.001
175.099	200.001
175.429	200.001
176.089	200
176.751	200
177.082	200.001
177.412	200.002
178.079	200.002
178.741	200.002
179.071	200.001
179.732	200.001
180.062	200
180.723	199.999
181.383	199.999
181.713	199.999
182.043	199.999
182.704	200
183.364	200
183.695	200.001
184.355	200.001
184.685	200.001
185.345	200
185.675	200
186.335	199.999
186.996	200.002
187.326	200.003
187.987	200.004
188.318	200.004
188.978	200.003
189.308	200.002
189.968	199.997
190.3	199.995
190.962	199.995
191.292	199.996
191.952	199.999
192.614	200.001
192.944	200.001
193.603	199.999
193.934	199.999
194.595	199.998
194.926	199.998
195.586	199.999
195.916	200.001
196.576	200.006
197.236	200.007
197.566	200.007
198.227	200.006
198.557	200.005
199.218	200.004
199.551	200.004
200.212	200.001
200.542	199.999
201.202	199.997
201.863	199.997
202.193	199.997
202.852	199.998
203.184	199.998
203.844	200.001
204.174	200.001
204.834	200.001
205.164	200.002
205.825	200.003
206.484	200.002
206.815	200.002
207.475	200.002
207.806	200
208.467	199.997
209.128	199.995
209.458	199.996
210.119	200
210.45	200.003
211.113	200.006
211.443	200.006
212.104	200.006
212.434	200.005
213.095	200.002
213.427	200
214.087	199.996
214.748	199.995
215.078	199.995
215.738	199.996
216.069	199.997
216.73	200
217.06	200.001
217.72	200.004
218.05	200.004
218.71	200.004
219.37	200.001
219.7	199.999
220.36	199.998
220.69	199.998
221.351	199.999
221.681	199.999
222.343	200
222.673	200.001
223.339	200.003
224	200.003
224.33	200.003
224.99	199.999
225.32	199.998
225.98	199.997
226.31	199.997
226.971	199.998
227.302	199.998
227.963	200
228.293	200.001
228.953	200.003
229.614	200.005
229.944	200.005
230.605	200.003
230.935	200.001
231.596	199.998
231.926	199.997
232.586	199.996
233.247	199.997
233.577	199.997
234.238	199.999
234.568	200
235.228	200.001
235.56	200.002
236.222	200.003
236.552	200.003
237.212	200.002
237.542	200.002
238.202	200.001
238.863	199.998
239.193	199.997
239.853	199.998
240.183	199.998
240.844	200
241.505	200.003
241.835	200.004
242.495	200.004
242.825	200.003
243.487	200.001
243.818	200.001
244.479	200.001
244.809	200
245.469	199.997
245.799	199.995
246.459	199.994
247.119	199.997
247.449	199.998
248.109	200.001
248.438	200.002
249.1	200.003
249.43	200.004
250.09	200.004
250.752	200.004
251.083	200.004
251.745	200.003
252.075	200.002
252.735	200
253.065	199.999
253.728	199.997
254.058	199.996
254.718	199.996
255.048	199.996
255.708	199.999
256.369	200
256.7	200
257.36	200
257.69	200.001
258.35	200.002
258.68	200.003
259.34	200.004
259.67	200.004
260.349	200.004
260.679	200.003
261.34	199.999
262.002	199.996
262.332	199.995
262.992	199.994
263.323	199.995
263.984	199.998
264.314	199.999
264.975	200.003
265.307	200.005
265.967	200.005
266.627	200.004
266.957	200.003
267.617	200
267.947	199.999
268.607	199.996
268.937	199.995
269.598	199.994
269.928	199.995
270.588	199.998
271.249	200.001
271.578	200.002
272.239	200.002
272.569	200.002
273.23	200.002
273.56	200.003
274.22	200.003
274.551	200.003
275.212	200.002
275.542	200.001
276.202	199.999
276.862	199.997
277.192	199.997
277.853	199.998
278.184	199.999
278.844	200.001
279.504	200.001
279.834	200.001
280.494	200.002
280.823	200.001
281.484	200.002
281.814	200.003
282.474	200.003
282.804	200.003
283.465	200.001
283.795	199.999
284.457	199.996
284.788	199.995
285.448	199.994
286.108	199.995
286.438	199.996
287.099	199.999
287.429	200.001
288.09	200.005
288.421	200.006
289.082	200.005
289.427	200.004
290.087	200
290.417	199.999
291.077	199.996
291.737	199.997
292.068	199.998
292.728	200
293.059	200.001
293.719	200.002
294.378	200.003
294.71	200.004
295.371	200.003
295.702	200.003
296.362	200
296.692	199.999
297.353	199.997
298.014	199.995
298.344	199.995
299.005	199.997
299.336	199.998
299.996	200
300.326	200.001
300.987	200.004
301.317	200.004
301.977	200.002
302.307	200
302.967	199.998
303.298	199.998
303.959	199.996
304.289	199.996
304.949	199.997
305.61	200
305.94	200.002
306.601	200.003
306.931	200.003
307.593	200.002
308.253	200.002
308.583	200
309.244	199.998
309.574	199.998
310.234	199.999
310.564	200
311.224	200.002
311.554	200.003
312.215	200.002
312.546	200.002
313.206	200.002
313.543	200.001
314.203	200
314.535	200
315.201	200
315.862	200
316.192	200
316.853	200.001
317.184	200.001
317.844	200.002
318.184	200.002
318.844	200
319.174	200
319.834	200.001
320.494	200
320.824	200
321.485	200
321.815	200
322.475	199.999
322.806	199.998
323.466	200
323.795	200
324.456	200
324.786	200.001
325.448	200.002
325.778	200.002
326.439	200.001
327.099	199.998
327.43	199.997
328.09	199.996
328.42	199.996
329.08	199.997
329.412	199.998
330.072	200
330.402	200
331.063	200
331.393	200.001
332.054	200.004
332.715	200.006
333.045	200.006
333.706	200.004
334.036	200.003
334.696	199.999
335.026	199.998
335.686	199.995
336.016	199.994
336.678	199.995
337.338	199.997
337.668	199.998
338.328	200
338.658	200.002
339.318	200.005
339.649	200.005
340.309	200.005
340.969	200.002
341.3	200.001
341.961	199.997
342.292	199.995
342.952	199.994
343.283	199.994
343.943	199.995
344.273	199.996
344.943	199.998
345.273	200
345.934	200.004
346.594	200.006
346.926	200.006
347.587	200.004
347.917	200.003
348.578	199.999
348.908	199.998
349.568	199.997
350.228	199.996
350.558	199.995
351.218	199.996
351.549	199.997
352.21	200
352.54	200.002
353.2	200.003
353.531	200.003
354.192	200.001
354.852	200
355.182	199.999
355.843	199.998
356.174	199.998
356.835	199.999
357.165	200
357.825	199.999
358.156	199.999
358.816	200
359.477	199.999
359.807	200
360.468	200.002
360.799	200.003
361.46	200.003
361.79	200.003
362.451	200.005
362.781	200.005
363.442	200.004
363.772	200.003
364.432	199.998
365.093	199.995
365.424	199.995
366.084	199.994
366.414	199.994
367.075	199.996
367.405	199.998
368.065	200.002
368.727	200.004
369.058	200.005
369.718	200.005
370.048	200.004
370.708	200
371.038	199.999
371.699	199.997
372.029	199.997
372.689	199.996
373.02	199.996
373.682	199.998
374.013	200
374.672	200.001
375.334	200.001
375.663	200.001
376.324	200
376.654	200
377.314	200.001
377.644	200
378.304	199.998
378.964	199.998
379.294	199.999
379.964	200
380.294	200
380.954	200
381.285	200
381.945	200
382.275	200.001
382.936	200.001
383.267	200
383.927	199.998
384.257	199.997
384.917	199.996
385.578	199.998
385.908	200
386.568	200.005
386.905	200.006
387.566	200.007
387.896	200.007
388.557	200.004
389.217	200
389.547	199.998
390.207	199.996
390.537	199.996
391.196	199.996
391.527	199.997
392.187	199.999
392.517	200
393.178	200.003
393.838	200.006
394.167	200.006
394.828	200.004
395.158	200.002
395.818	200
396.15	199.999
396.81	199.996
397.141	199.996
397.802	199.997
398.133	199.999
398.794	200.003
399.454	200.005
399.785	200.005
400.445	200.002
400.775	200
401.435	199.997
401.765	199.995
402.425	199.997
403.086	200.001
403.416	200.002
404.076	200.003
404.406	200.003
405.068	200.002
405.397	200.001
406.059	199.999
406.389	199.998
407.05	199.997
407.381	199.997
408.042	199.999
408.714	200
409.044	200.001
409.705	200.002
410.035	200.002
410.695	200.001
411.025	200
411.685	200.002
412.015	200.002
412.676	200
413.006	200
413.672	200.001
414.334	200
414.664	200
415.324	199.998
415.655	199.997
416.315	199.998
416.645	199.998
417.305	199.999
417.967	200
418.297	199.999
418.958	199.999
419.288	199.998
419.949	199.998
420.279	200
420.939	200.004
421.268	200.005
421.929	200.004
422.602	200.002
422.932	200.001
423.593	200
423.924	200
424.586	200
424.916	200.001
425.576	200.002
426.236	200.004
426.566	200.003
427.227	200.002
427.559	200.001
428.219	200
428.549	199.998
429.209	199.997
429.87	199.997
430.202	199.997
430.532	199.997
431.194	199.998
431.525	199.999
432.185	199.999
432.845	199.999
433.175	199.999
433.836	200
434.165	200.001
434.826	200.004
435.156	200.004
435.817	200.002
436.477	200
436.807	200
437.467	199.998
437.797	199.998
438.458	199.999
438.788	199.999
439.448	200.001
440.108	200.003
440.438	200.003
441.098	200.002
441.428	200.001
442.089	199.999
442.419	199.998
443.088	199.998
443.418	199.999
444.079	200.001
444.409	200.002
445.069	200.001
445.73	200
446.06	200.001
446.72	200
447.05	200
447.71	199.998
448.051	199.998
448.712	199.997
449.043	199.998
449.703	199.998
450.363	200
450.693	200.001
451.353	200.003
451.683	200.003
452.343	200.002
452.674	200.001
453.334	200.002
453.664	200.001
454.325	200
454.655	200
455.317	199.999
455.977	199.999
456.307	200
456.967	200.001
457.297	200.001
457.958	200
458.288	200
458.949	200.002
459.609	200.001
459.939	200
460.599	199.998
460.929	199.997
461.589	199.998
461.919	200
462.579	200.003
463.24	200.002
463.57	200.002
464.231	200
464.561	200
465.222	199.999
465.552	199.999
466.213	199.999
466.543	199.999
467.204	200.001
467.534	200.002
468.195	200.002
468.855	200.001
469.185	200.001
469.845	200
470.176	200.001
470.836	200.002
471.166	200.002
471.826	200.001
472.156	200
472.817	199.997
473.478	199.999
473.808	200
474.468	200.002
474.798	200.003
475.461	200.002
475.792	200.001
476.452	200
476.782	200
477.448	200
478.108	200
478.438	200.001
479.097	200
479.429	199.999
480.089	199.999
480.419	199.998
481.08	199.998
481.41	199.999
482.07	200.001
482.73	200.002
483.061	200.002
483.722	200.001
484.052	200.001
484.713	199.999
485.043	199.997
485.702	199.995
486.363	199.995
486.694	199.996
487.354	199.999
487.684	200
488.344	200.002
488.675	200.002
489.335	200.003
489.666	200.003
490.326	200.001
490.657	199.999
491.317	199.999
491.977	200.001
492.307	200.001
492.967	200.002
493.297	200.001
493.958	200
494.288	200
494.949	200
495.61	200
495.942	200.001
496.602	200.003
496.932	200.003
497.594	200
497.925	200
498.585	200
498.915	200
499.577	199.998
499.907	199.997
500.567	199.995
500.897	199.995
501.556	199.998
502.217	200.001
502.547	200.001
503.208	200.001
503.538	200
504.198	200
504.528	200.002
505.188	200.003
505.519	200.002
506.179	200
506.839	199.996
507.169	199.995
507.829	199.995
508.159	199.995
508.818	199.998
509.149	200
509.809	200.003
510.468	200.005
510.799	200.006
511.47	200.006
511.8	200.005
512.462	200.002
512.792	200
513.454	199.998
513.784	199.997
514.444	199.998
515.104	200.001
515.434	200.003
516.094	200.005
516.425	200.005
517.085	200.001
517.416	199.998
518.076	199.994
518.406	199.994
519.066	199.995
519.726	199.998
520.056	200
520.717	200.002
521.047	200.003
521.708	200.004
522.039	200.004
522.7	200.002
523.03	200.001
523.692	199.997
524.022	199.996
524.683	199.996
525.343	199.999
525.673	200.001
526.333	200.002
526.663	200.002
527.323	200.001
527.653	200.001
528.315	200.001
528.645	200.001
529.305	200.003
529.966	200.001
530.296	199.999
530.958	199.996
531.288	199.995
531.948	199.996
532.608	200.001
532.939	200.002
533.6	200.002
533.93	200.002
534.59	200.002
534.92	200.001
535.582	199.999
535.912	199.999
536.572	200.001
536.903	200.002
537.563	200.004
538.225	200.004
538.555	200.002
539.216	199.999
539.546	199.998
540.207	199.997
540.537	199.997
541.198	199.997
541.528	199.997
542.188	199.999
542.848	200.001
543.18	200.002
543.84	200.001
544.171	200
544.831	199.997
545.162	199.998
545.823	199.999
546.483	200
546.812	200.001
547.473	200.001
547.804	200
548.465	199.999
548.795	199.998
549.456	199.997
549.787	199.998
550.447	200
550.777	200.001
551.438	200.003
551.769	200.003
552.43	200.004
553.09	200.002
553.42	200
554.082	199.999
554.412	199.999
555.072	199.999
555.402	200
556.063	200.002
556.723	200.004
557.053	200.004
557.714	200.003
558.045	200.001
558.705	199.998
559.035	199.996
559.695	199.993
560.025	199.993
560.684	199.995
561.346	199.999
561.676	200.001
562.337	200.005
562.667	200.007
563.327	200.006
563.657	200.004
564.318	200.002
564.648	200.001
565.308	200.001
565.968	199.999
566.299	199.998
566.958	199.996
567.289	199.996
567.949	199.996
568.28	199.997
568.94	199.999
569.27	200.001
569.932	200.002
570.262	200.002
570.923	200.002
571.584	199.999
571.913	199.997
572.574	199.994
572.905	199.994
573.566	199.995
574.226	199.998
574.557	200
574.887	200.002
575.547	200.006
576.208	200.006
576.538	200.005
577.202	200.001
577.532	200
578.192	199.998
578.526	199.998
579.187	199.999
579.847	199.998
580.177	199.998
580.851	199.998
581.182	199.999
581.848	200.001
582.178	200.004
582.838	200.007
583.168	200.006
583.828	200.004
584.158	200.002
584.818	199.997
585.479	199.995
585.809	199.996
586.471	200
586.801	200.001
587.461	200.003
587.792	200.004
588.452	200.005
588.783	200.005
589.443	200.001
590.103	199.997
590.433	199.995
591.097	199.993
591.428	199.994
592.088	199.997
592.418	199.999
593.079	200.002
593.409	200.004
594.069	200.005
594.73	200.003
595.06	200.002
595.722	200
596.052	199.999
596.718	199.996
597.048	199.996
597.708	199.998
598.038	199.999
598.698	200.002
599.359	200.002
599.689	200.002
600.349	200.001
600.692	200.001
601.353	199.999
601.685	199.999
602.345	199.996
603.006	199.997
603.337	199.998
603.997	200.001
604.328	200.002
604.988	200.005
605.319	200.005
605.98	200.004
606.311	200.002
606.973	199.999
607.303	199.998
607.963	199.996
608.623	199.995
608.953	199.996
609.614	199.999
609.945	200
610.606	200.001
610.936	200.002
611.596	200.003
611.926	200.002
612.586	199.999
613.248	199.996
613.578	199.997
614.238	199.998
614.568	199.999
615.228	200.002
615.558	200.002
616.218	200
616.548	199.999
617.208	199.998
617.868	199.998
618.197	199.999
618.858	200.002
619.19	200.003
619.849	200.004
620.18	200.004
620.84	200.002
621.171	200.002
621.832	200.002
622.494	200
622.824	200
623.484	199.999
623.815	199.999
624.475	199.998
625.137	199.997
625.466	199.997
626.139	199.999
626.471	200
627.132	200.002
627.463	200.003
628.123	200.001
628.453	200
629.116	199.997
629.446	199.997
630.128	199.998
630.458	199.999
631.118	200.001
631.778	200.001
632.107	199.999
632.768	199.997
633.099	199.996
633.759	200
634.089	200.002
634.749	200.004
635.08	200.003
635.74	200.003
636.401	200.001
636.732	199.999
637.391	199.998
637.722	199.998
638.382	199.996
638.712	199.997
639.373	199.999
640.033	200.001
640.363	200.002
641.025	200.002
641.355	200.002
642.016	200.003
642.346	200.002
643.006	200
643.336	199.999
643.996	199.998
644.326	199.999
644.987	199.998
645.647	199.997
645.978	199.997
646.638	200
646.968	200.003
647.628	200.005
647.958	200.005
648.618	200.002
648.948	200
649.633	199.998
650.293	199.996
650.624	199.996
651.284	200
651.614	200.001
652.274	200.004
652.606	200.005
653.266	200.004
653.596	200.003
654.256	200
654.916	199.996
655.246	199.995
655.906	199.996
656.237	199.997
656.897	199.999
657.227	200
657.887	200.002
658.227	200.003
658.888	200.004
659.548	200.003
659.878	200.002
660.538	199.999
660.868	199.999
661.528	200
661.858	200
662.517	200.002
662.848	200.002
663.508	200.002
664.168	200.001
664.498	200
665.158	199.999
665.488	199.999
666.148	200
666.478	200
667.139	199.999
667.799	199.998
668.129	199.997
668.79	199.999
669.12	200
669.78	200.002
670.111	200.002
670.773	200.001
671.103	200.001
671.764	200.001
672.424	200.003
672.755	200.004
673.425	200.006
673.755	200.006
674.416	200.003
674.746	200.001
675.406	199.998
675.736	199.998
676.396	199.996
676.726	199.996
677.386	199.997
678.046	200
678.376	200.001
679.036	200.002
679.366	200.002
680.027	200.001
680.687	200.001
681.018	200.001
681.678	200.001
682.008	200.001
682.673	199.999
683.003	199.998
683.663	199.998
683.992	199.999
684.653	200.001
684.984	200.002
685.645	200.002
685.975	200.001
686.634	200.001
686.965	200.001
687.625	200
688.285	199.997
688.615	199.997
689.275	199.999
689.606	200
690.266	200.002
690.596	200.001
691.256	200
691.917	199.999
692.247	200
692.908	200
693.238	200
693.899	200
694.229	200
694.89	199.999
695.22	199.999
695.88	199.999
696.54	199.999
696.87	199.999
697.532	200.001
697.863	200.002
698.524	200.002
698.855	200.002
699.515	200.001
699.845	200.001
700.506	199.999
700.837	199.998
701.497	199.997
702.158	199.997
702.488	199.997
703.149	199.999
703.479	200
704.14	200.002
704.47	200.003
705.13	200.003
705.46	200.002
706.12	200.001
706.78	200.001
707.11	200
707.77	199.999
708.1	199.999
708.76	200.002
709.09	200.002
709.75	200.002
710.41	200
710.74	199.998
711.402	199.996
711.732	199.996
712.393	199.997
712.723	199.997
713.384	199.999
714.045	200.001
714.376	200.001
714.706	200.001
715.439	200.018
715.769	133.616
716.43	50.9759
717.09	22.8362
717.42	25.4657
718.08	23.8089
718.41	19.6816
719.071	20.784
719.406	21.4653
720.067	21.3681
720.398	21.0769
720.728	21.2732
721.44	21.2726
722.1	21.2708
722.445	21.2722
723.106	21.2729
723.766	21.2631
724.097	21.2554
724.439	21.243
725.124	21.3775
725.785	21.0083
726.115	20.9676
726.115	20.9676
727.205	20.9609
727.205	20.9609
728.291	20.9214
728.621	20.7861
729.282	20.7393
729.282	20.7393
730.385	20.7433
730.385	20.7433
731.417	20.9793
731.752	20.8864
732.413	20.8315
732.753	20.8932
733.414	20.8212
733.745	20.8545
734.405	20.8964
734.405	20.8964
735.477	20.8897
735.477	20.8897
736.542	20.7726
736.873	20.9826
737.534	20.8145
737.864	20.8927
738.524	20.8225
738.854	20.7074
739.514	20.6486
739.514	20.6486
740.565	20.6566
740.565	20.6566
741.575	20.7904
742.236	20.8337
742.566	20.8596
743.227	20.7056
743.557	20.836
744.217	20.9663
744.547	20.8118
745.207	20.8787
745.538	20.7398
746.198	20.9227
746.858	21.001
747.188	20.8486
747.188	20.8486
748.245	20.8407
748.906	20.8401
749.236	20.835
749.896	20.8289
750.227	20.83
750.887	20.8385
751.218	20.8489
751.878	20.8676
752.208	20.8786
752.868	20.9007
753.528	20.9136
753.858	20.9218
754.518	20.9308
754.848	20.931
755.508	20.934
755.838	20.9359
756.499	20.9377
756.853	20.9371
757.513	20.9415
757.843	20.9457
758.503	20.9527
759.164	20.9717
759.495	20.983
760.154	20.9931
760.486	20.9932
761.148	20.9929
761.478	20.9898
762.139	20.9765
762.81	20.9682
763.141	20.9721
763.802	20.9884
764.133	20.9961
764.793	21.0047
765.124	21.0054
765.784	20.9948
766.114	20.99
766.775	20.9797
767.436	20.9766
767.766	20.9767
768.426	20.9837
768.756	20.9886
769.417	21.0008
769.747	21.0044
770.408	20.9931
770.751	20.9882
771.413	20.9847
772.074	20.989
772.404	20.9934
773.064	20.9942
773.395	20.9887
774.056	20.9788
774.386	20.9796
775.048	20.9932
775.378	21.0036
776.039	21.0163
776.699	21.0151
777.03	21.0154
777.691	21.013
778.022	21.0132
778.683	21.006
779.013	21.0001
779.673	20.9916
780.334	20.9869
780.665	20.9856
781.326	20.9906
781.656	20.9958
782.316	21.0005
782.646	21
783.307	20.9903
783.967	20.9894
784.297	20.9888
784.958	20.9818
785.288	20.9798
785.948	20.9889
786.278	21.0003
786.94	21.021
786.94	20.5072
787.27	20.278
787.93	20.4292
788.591	20.406
788.921	20.2478
789.581	20.5234
789.912	20.4431
790.572	20.6751
790.902	20.6806
791.563	20.4537
791.894	20.5685
792.554	20.6283
793.214	20.8506
793.544	20.7932
794.206	20.5853
794.537	20.7817
795.197	20.8383
795.527	20.705
796.187	20.6285
796.517	20.8043
797.177	20.8511
797.845	20.9011
798.175	20.8236
798.835	20.7574
799.165	20.7453
799.826	20.7903
799.826	20.7903
800.839	20.791
801.169	20.792
801.829	20.7986
802.489	20.8117
802.819	20.8196
803.48	20.8278
803.81	20.8298
804.471	20.8474
804.802	20.8564
805.462	20.866
805.792	20.8702
806.452	20.88
806.782	20.8895
807.459	20.9136
808.119	20.9347
808.449	20.9439
809.11	20.9637
809.44	20.9753
810.1	20.9941
810.43	21.0012
811.091	21.0106
811.43	21.0162
812.097	21.0232
812.757	21.0122
813.087	21.0042
813.748	20.9937
814.078	20.99
814.738	20.9799
815.068	20.9737
815.728	20.9684
816.058	20.9677
816.718	20.9674
817.389	20.967
817.719	20.9687
818.38	20.9844
818.711	20.9938
819.372	20.9995
819.702	20.9984
820.363	21.0032
821.032	21.0078
821.362	21.0125
822.022	21.0177
822.352	21.0188
823.011	21.0173
823.343	21.0165
824.003	21.0123
824.333	21.008
824.994	21.0057
825.326	21.0071
825.986	21.0048
826.647	21.008
826.977	21.0091
827.637	21.0084
827.968	21.0075
828.629	21.0018
828.964	20.999
829.626	21.0036
829.958	21.0053
830.618	21.0025
831.28	20.9915
831.61	20.9828
832.27	20.9724
832.6	20.9709
833.259	20.9746
833.59	20.983
834.25	21.0027
834.911	21.0124
834.911	21.0124
835.912	33.1884
836.243	28.2504
836.903	35.9248
837.234	44.3496
837.894	49.0207
838.224	52.5516
838.886	58.8774
839.216	61.9663
839.876	68.12
840.536	74.631
840.867	77.4767
841.532	83.376
841.864	86.8427
842.524	93.2522
842.854	97.6651
843.514	105.119
844.175	111.29
844.506	114.708
845.166	120.875
845.496	123.857
846.157	130.215
846.488	133.409
847.148	139.637
847.479	142.687
848.139	149.069
848.469	153.611
849.13	160.759
849.79	167.468
850.119	170.559
850.78	176.737
851.11	179.661
851.77	186.166
852.099	189.183
852.76	195.512
853.09	198.447
853.75	204.867
854.081	207.71
854.741	216.44
855.401	223.193
855.731	226.485
856.392	232.784
856.722	236.176
857.382	241.8
857.712	245.254
858.374	251.603
858.704	254.579
859.364	260.802
859.694	264.146
860.354	271.411
861.015	279.056
861.346	282.342
862.006	288.889
862.337	291.922
862.997	297.592
863.332	298.519
863.995	299.749
864.325	299.939
865.051	299.944
865.382	299.96
866.042	300.01
866.371	300.038
867.032	300.083
867.692	300.098
868.022	300.092
868.682	300.061
869.012	300.041
869.672	300
870.003	299.983
870.663	299.961
871.324	299.96
871.654	299.966
872.317	299.987
872.647	300
873.307	300.023
873.638	300.03
874.299	300.036
874.629	300.033
875.289	300.022
875.619	300.014
876.279	299.999
876.939	299.987
877.269	299.985
877.93	299.987
878.26	299.991
878.92	300.001
879.25	300.005
879.91	300.012
880.57	300.013
880.901	300.011
881.562	300.007
881.892	300.005
882.552	300.001
882.882	299.999
883.545	299.996
883.875	299.995
884.536	299.995
885.197	299.998
885.527	300
886.187	300.001
886.518	300.002
887.178	300.004
887.515	300.004
888.175	300.004
888.506	300.003
889.166	300.004
889.827	300.005
890.157	300.006
890.818	300.005
891.148	300.004
891.808	300.004
892.143	300.004
892.803	300.001
893.474	299.999
893.804	299.999
894.465	300.001
894.796	300.001
895.457	300.001
895.787	300.001
896.447	300.002
896.777	300.003
897.437	300.002
897.768	300.001
898.428	300.001
898.758	300.001
899.419	300.002
899.749	300.002
900.409	300.002
900.739	300.002
901.399	300
902.06	299.999
902.39	299.999
903.051	299.999
903.38	299.999
904.041	300
904.371	300
905.031	300
905.692	299.999
906.022	299.999
906.682	299.999
907.012	299.999
907.673	299.998
908.004	299.998
908.664	299.998
908.994	299.999
909.655	300.001
909.985	300.002
910.646	300.002
910.976	300.003
911.636	300.002
912.297	300
912.627	300
913.287	300
913.618	300
914.278	300.003
914.608	300.005
915.269	300.006
915.929	300.007
916.26	300.006
916.92	300.003
917.251	300.001
917.911	299.997
918.241	299.996
918.902	299.997
919.232	299.997
919.892	299.999
920.552	300.001
920.882	300.001
921.542	300.001
921.872	300.001
922.532	300.001
922.862	300.001
923.522	300.002
923.852	300.001
924.512	299.999
925.173	299.997
925.503	299.996
926.162	299.996
926.492	299.995
927.153	299.994
927.493	299.995
928.153	299.999
928.499	300.001
929.159	300.003
929.489	300.003
930.149	300.005
930.811	300.005
931.141	300.004
931.801	300
932.131	299.997
932.791	299.995
933.121	299.995
933.781	299.995
934.112	299.995
934.772	299.998
935.433	300.003
935.763	300.004
936.423	300.004
936.754	300.004
937.416	300.004
937.746	300.004
938.407	300.005
938.738	300.006
939.398	300.004
940.058	299.999
940.388	299.996
941.048	299.993
941.378	299.993
942.038	299.994
942.383	299.994
943.043	299.997
943.389	299.999
944.051	300.001
944.381	300.002
945.041	300.004
945.701	300.005
946.031	300.005
946.691	300.004
947.021	300.002
947.681	299.999
948.011	299.998
948.671	299.997
949.331	299.998
949.661	300
950.322	300.004
950.652	300.004
951.314	300.002
951.645	300.002
952.306	300.001
952.637	300
953.296	299.999
953.627	299.999
954.287	300
954.621	300.001
955.281	300.003
955.941	300.004
956.272	300.003
956.935	300.002
957.266	300.001
957.94	300
958.271	300
958.931	299.999
959.261	299.998
959.922	299.996
960.582	299.995
960.912	299.995
961.573	299.996
961.903	299.998
962.564	300.001
962.894	300.002
963.554	300.003
963.884	300.003
964.544	300.003
965.206	299.999
965.536	299.999
966.197	300
966.528	300.002
967.189	300.003
967.52	300.002
968.193	300.001
968.522	300.002
969.183	300.002
969.513	300.002
970.174	300.001
970.834	300
971.165	300
971.825	299.999
972.155	299.997
972.817	299.995
973.148	299.995
973.811	299.996
974.142	299.996
974.802	299.999
975.462	300.002
975.793	300.004
976.453	300.005
976.782	300.005
977.443	300.004
977.797	300.003
978.457	300
978.788	299.999
979.449	299.995
980.11	299.992
980.441	299.991
981.102	299.992
981.432	299.993
982.092	299.997
982.422	300
983.082	300.006
983.743	300.01
984.073	300.01
984.734	300.008
985.064	300.005
985.724	299.999
986.056	299.997
986.717	299.994
987.047	299.993
987.707	299.993
988.037	299.993
988.698	299.996
989.358	300
989.688	300.002
990.349	300.006
990.693	300.007
991.353	300.007
991.692	300.005
992.352	300.001
992.682	299.999
993.342	299.997
994.002	299.996
994.332	299.996
994.992	299.997
995.323	299.998
995.983	300
996.312	300.002
996.973	300.003
997.303	300.003
997.964	300.002
998.624	300.003
998.954	300.004
999.614	300.003
999.944	300.003
1000.6	300.002
1000.96	300
1001.62	299.996
1001.95	299.995
1002.61	299.995
1003.27	299.997
1003.6	299.997
1004.26	299.998
1004.59	299.999
1005.25	300
1005.59	300
1006.25	300
1006.91	300.001
1007.24	300.001
1007.9	300.001
1008.23	300.002
1008.89	300.003
1009.22	300.003
1009.88	300.001
1010.21	299.999
1010.87	299.999
1011.2	299.999
1011.86	299.998
1012.19	299.998
1012.85	299.998
1013.51	299.999
1013.84	299.999
1014.5	300
1014.83	300.001
1015.49	300.002
1016.15	300.002
1016.48	300.001
1017.14	300.001
1017.47	300.001
1018.13	300.001
1018.47	300
1019.13	299.999
1019.46	299.999
1020.12	299.998
1020.45	299.999
1021.11	299.999
1021.77	300
1022.1	300.001
1022.76	300.002
1023.09	300.002
1023.75	300.003
1024.08	300.002
1024.75	300
1025.08	300
[truncated: 8,921 more rows]
